# Supplementary material for: Accounting for misclassified and unknown cause of death data in vital registration systems for estimating trends in HIV mortality
Source: J Int AIDS Soc. 2021 Sep 21;24(Suppl 5):e25791. doi: 10.1002/jia2.25791 (PMC8454675; doi:10.1002/jia2.25791)
Supplement: Supplementary file 2 [file JIA2-24-e25791-s002.xlsx]

## Sheet: readme
This document provides citations for data used in the IHME manuscript "Accounting for misclassified and unknown cause of death data in vital registration systems for estimating trends in HIV mortality".
Please note, some sources have been removed from this list due to data use agreements with the data providers.

## Sheet: icd9_icd10_vr
nid	iso3	year_id	ghdx_title	citation	WHO Mortality Database	provider	provider_url
16037	ALB	1987	Albania Vital Registration - Deaths 1987 ICD9	Albania Vital Registration - Deaths 1987 ICD9.	This country-year was extracted from the WHO Mortality Database. See the most recent version for more information: https://www.who.int/data/data-collection-tools/who-mortality-database	World Health Organization (WHO)	http://www.who.int/whosis/mort/download/en/index.html
16038	ALB	1988	Albania Vital Registration - Deaths 1988 ICD9	Albania Vital Registration - Deaths 1988 ICD9.	This country-year was extracted from the WHO Mortality Database. See the most recent version for more information: https://www.who.int/data/data-collection-tools/who-mortality-database	World Health Organization (WHO)	http://www.who.int/whosis/mort/download/en/index.html
16039	ALB	1989	Albania Vital Registration - Deaths 1989 ICD9	Albania Vital Registration - Deaths 1989 ICD9.	This country-year was extracted from the WHO Mortality Database. See the most recent version for more information: https://www.who.int/data/data-collection-tools/who-mortality-database	World Health Organization (WHO)	http://www.who.int/whosis/mort/download/en/index.html
16040	ALB	1992	Albania Vital Registration - Deaths 1992 ICD9	Albania Vital Registration - Deaths 1992 ICD9.	This country-year was extracted from the WHO Mortality Database. See the most recent version for more information: https://www.who.int/data/data-collection-tools/who-mortality-database	World Health Organization (WHO)	http://www.who.int/whosis/mort/download/en/index.html
16041	ALB	1993	Albania Vital Registration - Deaths 1993 ICD9	Albania Vital Registration - Deaths 1993 ICD9.	This country-year was extracted from the WHO Mortality Database. See the most recent version for more information: https://www.who.int/data/data-collection-tools/who-mortality-database	World Health Organization (WHO)	http://www.who.int/whosis/mort/download/en/index.html
16042	ALB	1994	Albania Vital Registration - Deaths 1994 ICD9	Albania Vital Registration - Deaths 1994 ICD9.	This country-year was extracted from the WHO Mortality Database. See the most recent version for more information: https://www.who.int/data/data-collection-tools/who-mortality-database	World Health Organization (WHO)	http://www.who.int/whosis/mort/download/en/index.html
16043	ALB	1995	Albania Vital Registration - Deaths 1995 ICD9	Albania Vital Registration - Deaths 1995 ICD9.	This country-year was extracted from the WHO Mortality Database. See the most recent version for more information: https://www.who.int/data/data-collection-tools/who-mortality-database	World Health Organization (WHO)	http://www.who.int/whosis/mort/download/en/index.html
16044	ALB	1996	Albania Vital Registration - Deaths 1996 ICD9	Albania Vital Registration - Deaths 1996 ICD9.	This country-year was extracted from the WHO Mortality Database. See the most recent version for more information: https://www.who.int/data/data-collection-tools/who-mortality-database	World Health Organization (WHO)	http://www.who.int/whosis/mort/download/en/index.html
16045	ALB	1997	Albania Vital Registration - Deaths 1997 ICD9	Albania Vital Registration - Deaths 1997 ICD9.	This country-year was extracted from the WHO Mortality Database. See the most recent version for more information: https://www.who.int/data/data-collection-tools/who-mortality-database	World Health Organization (WHO)	http://www.who.int/whosis/mort/download/en/index.html
16046	ALB	1998	Albania Vital Registration - Deaths 1998 ICD9	Albania Vital Registration - Deaths 1998 ICD9.	This country-year was extracted from the WHO Mortality Database. See the most recent version for more information: https://www.who.int/data/data-collection-tools/who-mortality-database	World Health Organization (WHO)	http://www.who.int/whosis/mort/download/en/index.html
16047	ALB	1999	Albania Vital Registration - Deaths 1999 ICD9	Albania Vital Registration - Deaths 1999 ICD9.	This country-year was extracted from the WHO Mortality Database. See the most recent version for more information: https://www.who.int/data/data-collection-tools/who-mortality-database	World Health Organization (WHO)	http://www.who.int/whosis/mort/download/en/index.html
16048	ALB	2000	Albania Vital Registration - Deaths 2000 ICD9	Albania Vital Registration - Deaths 2000 ICD9.	This country-year was extracted from the WHO Mortality Database. See the most recent version for more information: https://www.who.int/data/data-collection-tools/who-mortality-database	World Health Organization (WHO)	http://www.who.int/whosis/mort/download/en/index.html
16049	ALB	2001	Albania Vital Registration - Deaths 2001 ICD9	Albania Vital Registration - Deaths 2001 ICD9.	This country-year was extracted from the WHO Mortality Database. See the most recent version for more information: https://www.who.int/data/data-collection-tools/who-mortality-database	World Health Organization (WHO)	http://www.who.int/whosis/mort/download/en/index.html
16050	ALB	2002	Albania Vital Registration - Deaths 2002 ICD9	Albania Vital Registration - Deaths 2002 ICD9.	This country-year was extracted from the WHO Mortality Database. See the most recent version for more information: https://www.who.int/data/data-collection-tools/who-mortality-database	World Health Organization (WHO)	http://www.who.int/whosis/mort/download/en/index.html
16051	ALB	2003	Albania Vital Registration - Deaths 2003 ICD9	Albania Vital Registration - Deaths 2003 ICD9.	This country-year was extracted from the WHO Mortality Database. See the most recent version for more information: https://www.who.int/data/data-collection-tools/who-mortality-database	World Health Organization (WHO)	http://www.who.int/whosis/mort/download/en/index.html
16052	ALB	2004	Albania Vital Registration - Deaths 2004 ICD9	Albania Vital Registration - Deaths 2004 ICD9.	This country-year was extracted from the WHO Mortality Database. See the most recent version for more information: https://www.who.int/data/data-collection-tools/who-mortality-database	World Health Organization (WHO)	http://www.who.int/whosis/mort/download/en/index.html
16118	AUS	1980	Australia Vital Registration - Deaths 1980 ICD9	Australia Vital Registration - Deaths 1980 ICD9.	This country-year was extracted from the WHO Mortality Database. See the most recent version for more information: https://www.who.int/data/data-collection-tools/who-mortality-database	World Health Organization (WHO)	http://www.who.int/whosis/mort/download/en/index.html
16119	AUS	1981	Australia Vital Registration - Deaths 1981 ICD9	Australia Vital Registration - Deaths 1981 ICD9.	This country-year was extracted from the WHO Mortality Database. See the most recent version for more information: https://www.who.int/data/data-collection-tools/who-mortality-database	World Health Organization (WHO)	http://www.who.int/whosis/mort/download/en/index.html
16120	AUS	1982	Australia Vital Registration - Deaths 1982 ICD9	Australia Vital Registration - Deaths 1982 ICD9.	This country-year was extracted from the WHO Mortality Database. See the most recent version for more information: https://www.who.int/data/data-collection-tools/who-mortality-database	World Health Organization (WHO)	http://www.who.int/whosis/mort/download/en/index.html
16121	AUS	1983	Australia Vital Registration - Deaths 1983 ICD9	Australia Vital Registration - Deaths 1983 ICD9.	This country-year was extracted from the WHO Mortality Database. See the most recent version for more information: https://www.who.int/data/data-collection-tools/who-mortality-database	World Health Organization (WHO)	http://www.who.int/whosis/mort/download/en/index.html
16122	AUS	1984	Australia Vital Registration - Deaths 1984 ICD9	Australia Vital Registration - Deaths 1984 ICD9.	This country-year was extracted from the WHO Mortality Database. See the most recent version for more information: https://www.who.int/data/data-collection-tools/who-mortality-database	World Health Organization (WHO)	http://www.who.int/whosis/mort/download/en/index.html
16123	AUS	1985	Australia Vital Registration - Deaths 1985 ICD9	Australia Vital Registration - Deaths 1985 ICD9.	This country-year was extracted from the WHO Mortality Database. See the most recent version for more information: https://www.who.int/data/data-collection-tools/who-mortality-database	World Health Organization (WHO)	http://www.who.int/whosis/mort/download/en/index.html
16124	AUS	1986	Australia Vital Registration - Deaths 1986 ICD9	Australia Vital Registration - Deaths 1986 ICD9.	This country-year was extracted from the WHO Mortality Database. See the most recent version for more information: https://www.who.int/data/data-collection-tools/who-mortality-database	World Health Organization (WHO)	http://www.who.int/whosis/mort/download/en/index.html
16125	AUS	1987	Australia Vital Registration - Deaths 1987 ICD9	Australia Vital Registration - Deaths 1987 ICD9.	This country-year was extracted from the WHO Mortality Database. See the most recent version for more information: https://www.who.int/data/data-collection-tools/who-mortality-database	World Health Organization (WHO)	http://www.who.int/whosis/mort/download/en/index.html
16126	AUS	1988	Australia Vital Registration - Deaths 1988 ICD9	Australia Vital Registration - Deaths 1988 ICD9.	This country-year was extracted from the WHO Mortality Database. See the most recent version for more information: https://www.who.int/data/data-collection-tools/who-mortality-database	World Health Organization (WHO)	http://www.who.int/whosis/mort/download/en/index.html
16127	AUS	1989	Australia Vital Registration - Deaths 1989 ICD9	Australia Vital Registration - Deaths 1989 ICD9.	This country-year was extracted from the WHO Mortality Database. See the most recent version for more information: https://www.who.int/data/data-collection-tools/who-mortality-database	World Health Organization (WHO)	http://www.who.int/whosis/mort/download/en/index.html
16128	AUS	1990	Australia Vital Registration - Deaths 1990 ICD9	Australia Vital Registration - Deaths 1990 ICD9.	This country-year was extracted from the WHO Mortality Database. See the most recent version for more information: https://www.who.int/data/data-collection-tools/who-mortality-database	World Health Organization (WHO)	http://www.who.int/whosis/mort/download/en/index.html
16129	AUS	1991	Australia Vital Registration - Deaths 1991 ICD9	Australia Vital Registration - Deaths 1991 ICD9.	This country-year was extracted from the WHO Mortality Database. See the most recent version for more information: https://www.who.int/data/data-collection-tools/who-mortality-database	World Health Organization (WHO)	http://www.who.int/whosis/mort/download/en/index.html
16130	AUS	1992	Australia Vital Registration - Deaths 1992 ICD9	Australia Vital Registration - Deaths 1992 ICD9.	This country-year was extracted from the WHO Mortality Database. See the most recent version for more information: https://www.who.int/data/data-collection-tools/who-mortality-database	World Health Organization (WHO)	http://www.who.int/whosis/mort/download/en/index.html
16131	AUS	1993	Australia Vital Registration - Deaths 1993 ICD9	Australia Vital Registration - Deaths 1993 ICD9.	This country-year was extracted from the WHO Mortality Database. See the most recent version for more information: https://www.who.int/data/data-collection-tools/who-mortality-database	World Health Organization (WHO)	http://www.who.int/whosis/mort/download/en/index.html
16132	AUS	1994	Australia Vital Registration - Deaths 1994 ICD9	Australia Vital Registration - Deaths 1994 ICD9.	This country-year was extracted from the WHO Mortality Database. See the most recent version for more information: https://www.who.int/data/data-collection-tools/who-mortality-database	World Health Organization (WHO)	http://www.who.int/whosis/mort/download/en/index.html
16133	AUS	1995	Australia Vital Registration - Deaths 1995 ICD9	Australia Vital Registration - Deaths 1995 ICD9.	This country-year was extracted from the WHO Mortality Database. See the most recent version for more information: https://www.who.int/data/data-collection-tools/who-mortality-database	World Health Organization (WHO)	http://www.who.int/whosis/mort/download/en/index.html
16134	AUS	1996	Australia Vital Registration - Deaths 1996 ICD9	Australia Vital Registration - Deaths 1996 ICD9.	This country-year was extracted from the WHO Mortality Database. See the most recent version for more information: https://www.who.int/data/data-collection-tools/who-mortality-database	World Health Organization (WHO)	http://www.who.int/whosis/mort/download/en/index.html
16135	AUS	1997	Australia Vital Registration - Deaths 1997 ICD9	Australia Vital Registration - Deaths 1997 ICD9.	This country-year was extracted from the WHO Mortality Database. See the most recent version for more information: https://www.who.int/data/data-collection-tools/who-mortality-database	World Health Organization (WHO)	http://www.who.int/whosis/mort/download/en/index.html
16136	AUT	1980	Austria Vital Registration - Deaths 1980 ICD9	Austria Vital Registration - Deaths 1980 ICD9.	This country-year was extracted from the WHO Mortality Database. See the most recent version for more information: https://www.who.int/data/data-collection-tools/who-mortality-database	World Health Organization (WHO)	http://www.who.int/whosis/mort/download/en/index.html
16137	AUT	1981	Austria Vital Registration - Deaths 1981 ICD9	Austria Vital Registration - Deaths 1981 ICD9.	This country-year was extracted from the WHO Mortality Database. See the most recent version for more information: https://www.who.int/data/data-collection-tools/who-mortality-database	World Health Organization (WHO)	http://www.who.int/whosis/mort/download/en/index.html
16138	AUT	1982	Austria Vital Registration - Deaths 1982 ICD9	Austria Vital Registration - Deaths 1982 ICD9.	This country-year was extracted from the WHO Mortality Database. See the most recent version for more information: https://www.who.int/data/data-collection-tools/who-mortality-database	World Health Organization (WHO)	http://www.who.int/whosis/mort/download/en/index.html
16140	AUT	1984	Austria Vital Registration - Deaths 1984 ICD9	Austria Vital Registration - Deaths 1984 ICD9.	This country-year was extracted from the WHO Mortality Database. See the most recent version for more information: https://www.who.int/data/data-collection-tools/who-mortality-database	World Health Organization (WHO)	http://www.who.int/whosis/mort/download/en/index.html
16141	AUT	1985	Austria Vital Registration - Deaths 1985 ICD9	Austria Vital Registration - Deaths 1985 ICD9.	This country-year was extracted from the WHO Mortality Database. See the most recent version for more information: https://www.who.int/data/data-collection-tools/who-mortality-database	World Health Organization (WHO)	http://www.who.int/whosis/mort/download/en/index.html
16142	AUT	1986	Austria Vital Registration - Deaths 1986 ICD9	Austria Vital Registration - Deaths 1986 ICD9.	This country-year was extracted from the WHO Mortality Database. See the most recent version for more information: https://www.who.int/data/data-collection-tools/who-mortality-database	World Health Organization (WHO)	http://www.who.int/whosis/mort/download/en/index.html
16143	AUT	1987	Austria Vital Registration - Deaths 1987 ICD9	Austria Vital Registration - Deaths 1987 ICD9.	This country-year was extracted from the WHO Mortality Database. See the most recent version for more information: https://www.who.int/data/data-collection-tools/who-mortality-database	World Health Organization (WHO)	http://www.who.int/whosis/mort/download/en/index.html
16144	AUT	1988	Austria Vital Registration - Deaths 1988 ICD9	Austria Vital Registration - Deaths 1988 ICD9.	This country-year was extracted from the WHO Mortality Database. See the most recent version for more information: https://www.who.int/data/data-collection-tools/who-mortality-database	World Health Organization (WHO)	http://www.who.int/whosis/mort/download/en/index.html
16145	AUT	1989	Austria Vital Registration - Deaths 1989 ICD9	Austria Vital Registration - Deaths 1989 ICD9.	This country-year was extracted from the WHO Mortality Database. See the most recent version for more information: https://www.who.int/data/data-collection-tools/who-mortality-database	World Health Organization (WHO)	http://www.who.int/whosis/mort/download/en/index.html
16146	AUT	1990	Austria Vital Registration - Deaths 1990 ICD9	Austria Vital Registration - Deaths 1990 ICD9.	This country-year was extracted from the WHO Mortality Database. See the most recent version for more information: https://www.who.int/data/data-collection-tools/who-mortality-database	World Health Organization (WHO)	http://www.who.int/whosis/mort/download/en/index.html
16147	AUT	1991	Austria Vital Registration - Deaths 1991 ICD9	Austria Vital Registration - Deaths 1991 ICD9.	This country-year was extracted from the WHO Mortality Database. See the most recent version for more information: https://www.who.int/data/data-collection-tools/who-mortality-database	World Health Organization (WHO)	http://www.who.int/whosis/mort/download/en/index.html
16148	AUT	1992	Austria Vital Registration - Deaths 1992 ICD9	Austria Vital Registration - Deaths 1992 ICD9.	This country-year was extracted from the WHO Mortality Database. See the most recent version for more information: https://www.who.int/data/data-collection-tools/who-mortality-database	World Health Organization (WHO)	http://www.who.int/whosis/mort/download/en/index.html
16149	AUT	1993	Austria Vital Registration - Deaths 1993 ICD9	Austria Vital Registration - Deaths 1993 ICD9.	This country-year was extracted from the WHO Mortality Database. See the most recent version for more information: https://www.who.int/data/data-collection-tools/who-mortality-database	World Health Organization (WHO)	http://www.who.int/whosis/mort/download/en/index.html
16150	AUT	1994	Austria Vital Registration - Deaths 1994 ICD9	Austria Vital Registration - Deaths 1994 ICD9.	This country-year was extracted from the WHO Mortality Database. See the most recent version for more information: https://www.who.int/data/data-collection-tools/who-mortality-database	World Health Organization (WHO)	http://www.who.int/whosis/mort/download/en/index.html
16151	AUT	1995	Austria Vital Registration - Deaths 1995 ICD9	Austria Vital Registration - Deaths 1995 ICD9.	This country-year was extracted from the WHO Mortality Database. See the most recent version for more information: https://www.who.int/data/data-collection-tools/who-mortality-database	World Health Organization (WHO)	http://www.who.int/whosis/mort/download/en/index.html
16152	AUT	1996	Austria Vital Registration - Deaths 1996 ICD9	Austria Vital Registration - Deaths 1996 ICD9.	This country-year was extracted from the WHO Mortality Database. See the most recent version for more information: https://www.who.int/data/data-collection-tools/who-mortality-database	World Health Organization (WHO)	http://www.who.int/whosis/mort/download/en/index.html
16153	AUT	1997	Austria Vital Registration - Deaths 1997 ICD9	Austria Vital Registration - Deaths 1997 ICD9.	This country-year was extracted from the WHO Mortality Database. See the most recent version for more information: https://www.who.int/data/data-collection-tools/who-mortality-database	World Health Organization (WHO)	http://www.who.int/whosis/mort/download/en/index.html
16154	AUT	1998	Austria Vital Registration - Deaths 1998 ICD9	Austria Vital Registration - Deaths 1998 ICD9.	This country-year was extracted from the WHO Mortality Database. See the most recent version for more information: https://www.who.int/data/data-collection-tools/who-mortality-database	World Health Organization (WHO)	http://www.who.int/whosis/mort/download/en/index.html
16155	AUT	1999	Austria Vital Registration - Deaths 1999 ICD9	Austria Vital Registration - Deaths 1999 ICD9.	This country-year was extracted from the WHO Mortality Database. See the most recent version for more information: https://www.who.int/data/data-collection-tools/who-mortality-database	World Health Organization (WHO)	http://www.who.int/whosis/mort/download/en/index.html
16156	AUT	2000	Austria Vital Registration - Deaths 2000 ICD9	Austria Vital Registration - Deaths 2000 ICD9.	This country-year was extracted from the WHO Mortality Database. See the most recent version for more information: https://www.who.int/data/data-collection-tools/who-mortality-database	World Health Organization (WHO)	http://www.who.int/whosis/mort/download/en/index.html
16157	AUT	2001	Austria Vital Registration - Deaths 2001 ICD9	Austria Vital Registration - Deaths 2001 ICD9.	This country-year was extracted from the WHO Mortality Database. See the most recent version for more information: https://www.who.int/data/data-collection-tools/who-mortality-database	World Health Organization (WHO)	http://www.who.int/whosis/mort/download/en/index.html
16227	BEL	1980	Belgium Vital Registration - Deaths 1980 ICD9	Belgium Vital Registration - Deaths 1980 ICD9.	This country-year was extracted from the WHO Mortality Database. See the most recent version for more information: https://www.who.int/data/data-collection-tools/who-mortality-database	World Health Organization (WHO)	http://www.who.int/whosis/mort/download/en/index.html
16228	BEL	1981	Belgium Vital Registration - Deaths 1981 ICD9	Belgium Vital Registration - Deaths 1981 ICD9.	This country-year was extracted from the WHO Mortality Database. See the most recent version for more information: https://www.who.int/data/data-collection-tools/who-mortality-database	World Health Organization (WHO)	http://www.who.int/whosis/mort/download/en/index.html
16229	BEL	1982	Belgium Vital Registration - Deaths 1982 ICD9	Belgium Vital Registration - Deaths 1982 ICD9.	This country-year was extracted from the WHO Mortality Database. See the most recent version for more information: https://www.who.int/data/data-collection-tools/who-mortality-database	World Health Organization (WHO)	http://www.who.int/whosis/mort/download/en/index.html
16230	BEL	1983	Belgium Vital Registration - Deaths 1983 ICD9	Belgium Vital Registration - Deaths 1983 ICD9.	This country-year was extracted from the WHO Mortality Database. See the most recent version for more information: https://www.who.int/data/data-collection-tools/who-mortality-database	World Health Organization (WHO)	http://www.who.int/whosis/mort/download/en/index.html
16231	BEL	1984	Belgium Vital Registration - Deaths 1984 ICD9	Belgium Vital Registration - Deaths 1984 ICD9.	This country-year was extracted from the WHO Mortality Database. See the most recent version for more information: https://www.who.int/data/data-collection-tools/who-mortality-database	World Health Organization (WHO)	http://www.who.int/whosis/mort/download/en/index.html
16233	BEL	1986	Belgium Vital Registration - Deaths 1986 ICD9	Belgium Vital Registration - Deaths 1986 ICD9.	This country-year was extracted from the WHO Mortality Database. See the most recent version for more information: https://www.who.int/data/data-collection-tools/who-mortality-database	World Health Organization (WHO)	http://www.who.int/whosis/mort/download/en/index.html
16234	BEL	1987	Belgium Vital Registration - Deaths 1987 ICD9	Belgium Vital Registration - Deaths 1987 ICD9.	This country-year was extracted from the WHO Mortality Database. See the most recent version for more information: https://www.who.int/data/data-collection-tools/who-mortality-database	World Health Organization (WHO)	http://www.who.int/whosis/mort/download/en/index.html
16239	BEL	1992	Belgium Vital Registration - Deaths 1992 ICD9	Belgium Vital Registration - Deaths 1992 ICD9.	This country-year was extracted from the WHO Mortality Database. See the most recent version for more information: https://www.who.int/data/data-collection-tools/who-mortality-database	World Health Organization (WHO)	http://www.who.int/whosis/mort/download/en/index.html
16240	BEL	1993	Belgium Vital Registration - Deaths 1993 ICD9	Belgium Vital Registration - Deaths 1993 ICD9.	This country-year was extracted from the WHO Mortality Database. See the most recent version for more information: https://www.who.int/data/data-collection-tools/who-mortality-database	World Health Organization (WHO)	http://www.who.int/whosis/mort/download/en/index.html
16241	BEL	1994	Belgium Vital Registration - Deaths 1994 ICD9	Belgium Vital Registration - Deaths 1994 ICD9.	This country-year was extracted from the WHO Mortality Database. See the most recent version for more information: https://www.who.int/data/data-collection-tools/who-mortality-database	World Health Organization (WHO)	http://www.who.int/whosis/mort/download/en/index.html
16242	BEL	1995	Belgium Vital Registration - Deaths 1995 ICD9	Belgium Vital Registration - Deaths 1995 ICD9.	This country-year was extracted from the WHO Mortality Database. See the most recent version for more information: https://www.who.int/data/data-collection-tools/who-mortality-database	World Health Organization (WHO)	http://www.who.int/whosis/mort/download/en/index.html
16243	BEL	1996	Belgium Vital Registration - Deaths 1996 ICD9	Belgium Vital Registration - Deaths 1996 ICD9.	This country-year was extracted from the WHO Mortality Database. See the most recent version for more information: https://www.who.int/data/data-collection-tools/who-mortality-database	World Health Organization (WHO)	http://www.who.int/whosis/mort/download/en/index.html
16244	BEL	1997	Belgium Vital Registration - Deaths 1997 ICD9	Belgium Vital Registration - Deaths 1997 ICD9.	This country-year was extracted from the WHO Mortality Database. See the most recent version for more information: https://www.who.int/data/data-collection-tools/who-mortality-database	World Health Organization (WHO)	http://www.who.int/whosis/mort/download/en/index.html
16293	BGR	1990	Bulgaria Vital Registration - Deaths 1990 ICD9	Bulgaria Vital Registration - Deaths 1990 ICD9.	This country-year was extracted from the WHO Mortality Database. See the most recent version for more information: https://www.who.int/data/data-collection-tools/who-mortality-database	World Health Organization (WHO)	http://www.who.int/whosis/mort/download/en/index.html
16294	BGR	1991	Bulgaria Vital Registration - Deaths 1991 ICD9	Bulgaria Vital Registration - Deaths 1991 ICD9.	This country-year was extracted from the WHO Mortality Database. See the most recent version for more information: https://www.who.int/data/data-collection-tools/who-mortality-database	World Health Organization (WHO)	http://www.who.int/whosis/mort/download/en/index.html
16295	BGR	1992	Bulgaria Vital Registration - Deaths 1992 ICD9	Bulgaria Vital Registration - Deaths 1992 ICD9.	This country-year was extracted from the WHO Mortality Database. See the most recent version for more information: https://www.who.int/data/data-collection-tools/who-mortality-database	World Health Organization (WHO)	http://www.who.int/whosis/mort/download/en/index.html
16296	BGR	1993	Bulgaria Vital Registration - Deaths 1993 ICD9	Bulgaria Vital Registration - Deaths 1993 ICD9.	This country-year was extracted from the WHO Mortality Database. See the most recent version for more information: https://www.who.int/data/data-collection-tools/who-mortality-database	World Health Organization (WHO)	http://www.who.int/whosis/mort/download/en/index.html
16297	BGR	1994	Bulgaria Vital Registration - Deaths 1994 ICD9	Bulgaria Vital Registration - Deaths 1994 ICD9.	This country-year was extracted from the WHO Mortality Database. See the most recent version for more information: https://www.who.int/data/data-collection-tools/who-mortality-database	World Health Organization (WHO)	http://www.who.int/whosis/mort/download/en/index.html
16298	BGR	1995	Bulgaria Vital Registration - Deaths 1995 ICD9	Bulgaria Vital Registration - Deaths 1995 ICD9.	This country-year was extracted from the WHO Mortality Database. See the most recent version for more information: https://www.who.int/data/data-collection-tools/who-mortality-database	World Health Organization (WHO)	http://www.who.int/whosis/mort/download/en/index.html
16299	BGR	1996	Bulgaria Vital Registration - Deaths 1996 ICD9	Bulgaria Vital Registration - Deaths 1996 ICD9.	This country-year was extracted from the WHO Mortality Database. See the most recent version for more information: https://www.who.int/data/data-collection-tools/who-mortality-database	World Health Organization (WHO)	http://www.who.int/whosis/mort/download/en/index.html
16300	BGR	1997	Bulgaria Vital Registration - Deaths 1997 ICD9	Bulgaria Vital Registration - Deaths 1997 ICD9.	This country-year was extracted from the WHO Mortality Database. See the most recent version for more information: https://www.who.int/data/data-collection-tools/who-mortality-database	World Health Organization (WHO)	http://www.who.int/whosis/mort/download/en/index.html
16301	BGR	1998	Bulgaria Vital Registration - Deaths 1998 ICD9	Bulgaria Vital Registration - Deaths 1998 ICD9.	This country-year was extracted from the WHO Mortality Database. See the most recent version for more information: https://www.who.int/data/data-collection-tools/who-mortality-database	World Health Organization (WHO)	http://www.who.int/whosis/mort/download/en/index.html
16302	BGR	1999	Bulgaria Vital Registration - Deaths 1999 ICD9	Bulgaria Vital Registration - Deaths 1999 ICD9.	This country-year was extracted from the WHO Mortality Database. See the most recent version for more information: https://www.who.int/data/data-collection-tools/who-mortality-database	World Health Organization (WHO)	http://www.who.int/whosis/mort/download/en/index.html
16303	BGR	2000	Bulgaria Vital Registration - Deaths 2000 ICD9	Bulgaria Vital Registration - Deaths 2000 ICD9.	This country-year was extracted from the WHO Mortality Database. See the most recent version for more information: https://www.who.int/data/data-collection-tools/who-mortality-database	World Health Organization (WHO)	http://www.who.int/whosis/mort/download/en/index.html
16304	BGR	2001	Bulgaria Vital Registration - Deaths 2001 ICD9	Bulgaria Vital Registration - Deaths 2001 ICD9.	This country-year was extracted from the WHO Mortality Database. See the most recent version for more information: https://www.who.int/data/data-collection-tools/who-mortality-database	World Health Organization (WHO)	http://www.who.int/whosis/mort/download/en/index.html
16305	BGR	2002	Bulgaria Vital Registration - Deaths 2002 ICD9	Bulgaria Vital Registration - Deaths 2002 ICD9.	This country-year was extracted from the WHO Mortality Database. See the most recent version for more information: https://www.who.int/data/data-collection-tools/who-mortality-database	World Health Organization (WHO)	http://www.who.int/whosis/mort/download/en/index.html
16306	BGR	2003	Bulgaria Vital Registration - Deaths 2003 ICD9	Bulgaria Vital Registration - Deaths 2003 ICD9.	This country-year was extracted from the WHO Mortality Database. See the most recent version for more information: https://www.who.int/data/data-collection-tools/who-mortality-database	World Health Organization (WHO)	http://www.who.int/whosis/mort/download/en/index.html
16307	BGR	2004	Bulgaria Vital Registration - Deaths 2004 ICD9	Bulgaria Vital Registration - Deaths 2004 ICD9.	This country-year was extracted from the WHO Mortality Database. See the most recent version for more information: https://www.who.int/data/data-collection-tools/who-mortality-database	World Health Organization (WHO)	http://www.who.int/whosis/mort/download/en/index.html
16315	CAN	1986	Canada Vital Registration - Deaths 1986 ICD9	Canada Vital Registration - Deaths 1986 ICD9.	This country-year was extracted from the WHO Mortality Database. See the most recent version for more information: https://www.who.int/data/data-collection-tools/who-mortality-database	World Health Organization (WHO)	http://www.who.int/whosis/mort/download/en/index.html
16316	CAN	1987	Canada Vital Registration - Deaths 1987 ICD9	Canada Vital Registration - Deaths 1987 ICD9.	This country-year was extracted from the WHO Mortality Database. See the most recent version for more information: https://www.who.int/data/data-collection-tools/who-mortality-database	World Health Organization (WHO)	http://www.who.int/whosis/mort/download/en/index.html
16317	CAN	1988	Canada Vital Registration - Deaths 1988 ICD9	Canada Vital Registration - Deaths 1988 ICD9.	This country-year was extracted from the WHO Mortality Database. See the most recent version for more information: https://www.who.int/data/data-collection-tools/who-mortality-database	World Health Organization (WHO)	http://www.who.int/whosis/mort/download/en/index.html
16318	CAN	1989	Canada Vital Registration - Deaths 1989 ICD9	Canada Vital Registration - Deaths 1989 ICD9.	This country-year was extracted from the WHO Mortality Database. See the most recent version for more information: https://www.who.int/data/data-collection-tools/who-mortality-database	World Health Organization (WHO)	http://www.who.int/whosis/mort/download/en/index.html
16319	CAN	1990	Canada Vital Registration - Deaths 1990 ICD9	Canada Vital Registration - Deaths 1990 ICD9.	This country-year was extracted from the WHO Mortality Database. See the most recent version for more information: https://www.who.int/data/data-collection-tools/who-mortality-database	World Health Organization (WHO)	http://www.who.int/whosis/mort/download/en/index.html
16320	CAN	1991	Canada Vital Registration - Deaths 1991 ICD9	Canada Vital Registration - Deaths 1991 ICD9.	This country-year was extracted from the WHO Mortality Database. See the most recent version for more information: https://www.who.int/data/data-collection-tools/who-mortality-database	World Health Organization (WHO)	http://www.who.int/whosis/mort/download/en/index.html
16321	CAN	1992	Canada Vital Registration - Deaths 1992 ICD9	Canada Vital Registration - Deaths 1992 ICD9.	This country-year was extracted from the WHO Mortality Database. See the most recent version for more information: https://www.who.int/data/data-collection-tools/who-mortality-database	World Health Organization (WHO)	http://www.who.int/whosis/mort/download/en/index.html
16322	CAN	1993	Canada Vital Registration - Deaths 1993 ICD9	Canada Vital Registration - Deaths 1993 ICD9.	This country-year was extracted from the WHO Mortality Database. See the most recent version for more information: https://www.who.int/data/data-collection-tools/who-mortality-database	World Health Organization (WHO)	http://www.who.int/whosis/mort/download/en/index.html
16323	CAN	1994	Canada Vital Registration - Deaths 1994 ICD9	Canada Vital Registration - Deaths 1994 ICD9.	This country-year was extracted from the WHO Mortality Database. See the most recent version for more information: https://www.who.int/data/data-collection-tools/who-mortality-database	World Health Organization (WHO)	http://www.who.int/whosis/mort/download/en/index.html
16324	CAN	1995	Canada Vital Registration - Deaths 1995 ICD9	Canada Vital Registration - Deaths 1995 ICD9.	This country-year was extracted from the WHO Mortality Database. See the most recent version for more information: https://www.who.int/data/data-collection-tools/who-mortality-database	World Health Organization (WHO)	http://www.who.int/whosis/mort/download/en/index.html
16325	CAN	1996	Canada Vital Registration - Deaths 1996 ICD9	Canada Vital Registration - Deaths 1996 ICD9.	This country-year was extracted from the WHO Mortality Database. See the most recent version for more information: https://www.who.int/data/data-collection-tools/who-mortality-database	World Health Organization (WHO)	http://www.who.int/whosis/mort/download/en/index.html
16326	CAN	1997	Canada Vital Registration - Deaths 1997 ICD9	Canada Vital Registration - Deaths 1997 ICD9.	This country-year was extracted from the WHO Mortality Database. See the most recent version for more information: https://www.who.int/data/data-collection-tools/who-mortality-database	World Health Organization (WHO)	http://www.who.int/whosis/mort/download/en/index.html
16327	CAN	1998	Canada Vital Registration - Deaths 1998 ICD9	Canada Vital Registration - Deaths 1998 ICD9.	This country-year was extracted from the WHO Mortality Database. See the most recent version for more information: https://www.who.int/data/data-collection-tools/who-mortality-database	World Health Organization (WHO)	http://www.who.int/whosis/mort/download/en/index.html
16328	CAN	1999	Canada Vital Registration - Deaths 1999 ICD9	Canada Vital Registration - Deaths 1999 ICD9.	This country-year was extracted from the WHO Mortality Database. See the most recent version for more information: https://www.who.int/data/data-collection-tools/who-mortality-database	World Health Organization (WHO)	http://www.who.int/whosis/mort/download/en/index.html
16406	HRV	1985	Yugoslavia - Croatia Vital Registration - Deaths 1985 ICD9	Yugoslavia - Croatia Vital Registration - Deaths 1985 ICD9.	This country-year was extracted from the WHO Mortality Database. See the most recent version for more information: https://www.who.int/data/data-collection-tools/who-mortality-database	World Health Organization (WHO)	http://www.who.int/whosis/mort/download/en/index.html
16407	HRV	1986	Yugoslavia - Croatia Vital Registration - Deaths 1986 ICD9	Yugoslavia - Croatia Vital Registration - Deaths 1986 ICD9.	This country-year was extracted from the WHO Mortality Database. See the most recent version for more information: https://www.who.int/data/data-collection-tools/who-mortality-database	World Health Organization (WHO)	http://www.who.int/whosis/mort/download/en/index.html
16408	HRV	1987	Yugoslavia - Croatia Vital Registration - Deaths 1987 ICD9	Yugoslavia - Croatia Vital Registration - Deaths 1987 ICD9.	This country-year was extracted from the WHO Mortality Database. See the most recent version for more information: https://www.who.int/data/data-collection-tools/who-mortality-database	World Health Organization (WHO)	http://www.who.int/whosis/mort/download/en/index.html
16409	HRV	1988	Yugoslavia - Croatia Vital Registration - Deaths 1988 ICD9	Yugoslavia - Croatia Vital Registration - Deaths 1988 ICD9.	This country-year was extracted from the WHO Mortality Database. See the most recent version for more information: https://www.who.int/data/data-collection-tools/who-mortality-database	World Health Organization (WHO)	http://www.who.int/whosis/mort/download/en/index.html
16410	HRV	1989	Yugoslavia - Croatia Vital Registration - Deaths 1989 ICD9	Yugoslavia - Croatia Vital Registration - Deaths 1989 ICD9.	This country-year was extracted from the WHO Mortality Database. See the most recent version for more information: https://www.who.int/data/data-collection-tools/who-mortality-database	World Health Organization (WHO)	http://www.who.int/whosis/mort/download/en/index.html
16411	HRV	1990	Yugoslavia - Croatia Vital Registration - Deaths 1990 ICD9	Yugoslavia - Croatia Vital Registration - Deaths 1990 ICD9.	This country-year was extracted from the WHO Mortality Database. See the most recent version for more information: https://www.who.int/data/data-collection-tools/who-mortality-database	World Health Organization (WHO)	http://www.who.int/whosis/mort/download/en/index.html
16412	HRV	1991	Croatia Vital Registration - Deaths 1991 ICD9	Croatia Vital Registration - Deaths 1991 ICD9.	This country-year was extracted from the WHO Mortality Database. See the most recent version for more information: https://www.who.int/data/data-collection-tools/who-mortality-database	World Health Organization (WHO)	http://www.who.int/whosis/mort/download/en/index.html
16413	HRV	1992	Croatia Vital Registration - Deaths 1992 ICD9	Croatia Vital Registration - Deaths 1992 ICD9.	This country-year was extracted from the WHO Mortality Database. See the most recent version for more information: https://www.who.int/data/data-collection-tools/who-mortality-database	World Health Organization (WHO)	http://www.who.int/whosis/mort/download/en/index.html
16414	HRV	1993	Croatia Vital Registration - Deaths 1993 ICD9	Croatia Vital Registration - Deaths 1993 ICD9.	This country-year was extracted from the WHO Mortality Database. See the most recent version for more information: https://www.who.int/data/data-collection-tools/who-mortality-database	World Health Organization (WHO)	http://www.who.int/whosis/mort/download/en/index.html
16415	HRV	1994	Croatia Vital Registration - Deaths 1994 ICD9	Croatia Vital Registration - Deaths 1994 ICD9.	This country-year was extracted from the WHO Mortality Database. See the most recent version for more information: https://www.who.int/data/data-collection-tools/who-mortality-database	World Health Organization (WHO)	http://www.who.int/whosis/mort/download/en/index.html
16434	CUB	1997	Cuba Vital Registration - Deaths 1997 ICD9	Cuba Vital Registration - Deaths 1997 ICD9.	This country-year was extracted from the WHO Mortality Database. See the most recent version for more information: https://www.who.int/data/data-collection-tools/who-mortality-database	World Health Organization (WHO)	http://www.who.int/whosis/mort/download/en/index.html
16435	CUB	1998	Cuba Vital Registration - Deaths 1998 ICD9	Cuba Vital Registration - Deaths 1998 ICD9.	This country-year was extracted from the WHO Mortality Database. See the most recent version for more information: https://www.who.int/data/data-collection-tools/who-mortality-database	World Health Organization (WHO)	http://www.who.int/whosis/mort/download/en/index.html
16436	CUB	1999	Cuba Vital Registration - Deaths 1999 ICD9	Cuba Vital Registration - Deaths 1999 ICD9.	This country-year was extracted from the WHO Mortality Database. See the most recent version for more information: https://www.who.int/data/data-collection-tools/who-mortality-database	World Health Organization (WHO)	http://www.who.int/whosis/mort/download/en/index.html
16437	CUB	2000	Cuba Vital Registration - Deaths 2000 ICD9	Cuba Vital Registration - Deaths 2000 ICD9.	This country-year was extracted from the WHO Mortality Database. See the most recent version for more information: https://www.who.int/data/data-collection-tools/who-mortality-database	World Health Organization (WHO)	http://www.who.int/whosis/mort/download/en/index.html
16438	CZE	1986	Czechoslovakia - Czech Republic Vital Registration - Deaths 1986 ICD9	Czechoslovakia - Czech Republic Vital Registration - Deaths 1986 ICD9.	This country-year was extracted from the WHO Mortality Database. See the most recent version for more information: https://www.who.int/data/data-collection-tools/who-mortality-database	World Health Organization (WHO)	http://www.who.int/whosis/mort/download/en/index.html
16439	CZE	1987	Czechoslovakia - Czech Republic Vital Registration - Deaths 1987 ICD9	Czechoslovakia - Czech Republic Vital Registration - Deaths 1987 ICD9.	This country-year was extracted from the WHO Mortality Database. See the most recent version for more information: https://www.who.int/data/data-collection-tools/who-mortality-database	World Health Organization (WHO)	http://www.who.int/whosis/mort/download/en/index.html
16440	CZE	1988	Czechoslovakia - Czech Republic Vital Registration - Deaths 1988 ICD9	Czechoslovakia - Czech Republic Vital Registration - Deaths 1988 ICD9.	This country-year was extracted from the WHO Mortality Database. See the most recent version for more information: https://www.who.int/data/data-collection-tools/who-mortality-database	World Health Organization (WHO)	http://www.who.int/whosis/mort/download/en/index.html
16441	CZE	1989	Czechoslovakia - Czech Republic Vital Registration - Deaths 1989 ICD9	Czechoslovakia - Czech Republic Vital Registration - Deaths 1989 ICD9.	This country-year was extracted from the WHO Mortality Database. See the most recent version for more information: https://www.who.int/data/data-collection-tools/who-mortality-database	World Health Organization (WHO)	http://www.who.int/whosis/mort/download/en/index.html
16442	CZE	1990	Czechoslovakia - Czech Republic Vital Registration - Deaths 1990 ICD9	Czechoslovakia - Czech Republic Vital Registration - Deaths 1990 ICD9.	This country-year was extracted from the WHO Mortality Database. See the most recent version for more information: https://www.who.int/data/data-collection-tools/who-mortality-database	World Health Organization (WHO)	http://www.who.int/whosis/mort/download/en/index.html
16443	CZE	1991	Czechoslovakia - Czech Republic Vital Registration - Deaths 1991 ICD9	Czechoslovakia - Czech Republic Vital Registration - Deaths 1991 ICD9.	This country-year was extracted from the WHO Mortality Database. See the most recent version for more information: https://www.who.int/data/data-collection-tools/who-mortality-database	World Health Organization (WHO)	http://www.who.int/whosis/mort/download/en/index.html
16444	CZE	1992	Czechoslovakia - Czech Republic Vital Registration - Deaths 1992 ICD9	Czechoslovakia - Czech Republic Vital Registration - Deaths 1992 ICD9.	This country-year was extracted from the WHO Mortality Database. See the most recent version for more information: https://www.who.int/data/data-collection-tools/who-mortality-database	World Health Organization (WHO)	http://www.who.int/whosis/mort/download/en/index.html
16445	CZE	1993	Czech Republic Vital Registration - Deaths 1993 ICD9	Czech Republic Vital Registration - Deaths 1993 ICD9.	This country-year was extracted from the WHO Mortality Database. See the most recent version for more information: https://www.who.int/data/data-collection-tools/who-mortality-database	World Health Organization (WHO)	http://www.who.int/whosis/mort/download/en/index.html
16480	DMA	2000	Dominica Vital Registration - Deaths 2000 ICD9	Dominica Vital Registration - Deaths 2000 ICD9.	This country-year was extracted from the WHO Mortality Database. See the most recent version for more information: https://www.who.int/data/data-collection-tools/who-mortality-database	World Health Organization (WHO)	http://www.who.int/whosis/mort/download/en/index.html
16491	DOM	1990	Dominican Republic Vital Registration - Deaths 1990 ICD9	Dominican Republic Vital Registration - Deaths 1990 ICD9.	This country-year was extracted from the WHO Mortality Database. See the most recent version for more information: https://www.who.int/data/data-collection-tools/who-mortality-database	World Health Organization (WHO)	http://www.who.int/whosis/mort/download/en/index.html
16513	ECU	1996	Ecuador Vital Registration - Deaths 1996 ICD9	Ecuador Vital Registration - Deaths 1996 ICD9.	This country-year was extracted from the WHO Mortality Database. See the most recent version for more information: https://www.who.int/data/data-collection-tools/who-mortality-database	World Health Organization (WHO)	http://www.who.int/whosis/mort/download/en/index.html
16539	EST	1994	Estonia Vital Registration - Deaths 1994 ICD9	Estonia Vital Registration - Deaths 1994 ICD9.	This country-year was extracted from the WHO Mortality Database. See the most recent version for more information: https://www.who.int/data/data-collection-tools/who-mortality-database	World Health Organization (WHO)	http://www.who.int/whosis/mort/download/en/index.html
16540	EST	1995	Estonia Vital Registration - Deaths 1995 ICD9	Estonia Vital Registration - Deaths 1995 ICD9.	This country-year was extracted from the WHO Mortality Database. See the most recent version for more information: https://www.who.int/data/data-collection-tools/who-mortality-database	World Health Organization (WHO)	http://www.who.int/whosis/mort/download/en/index.html
16541	EST	1996	Estonia Vital Registration - Deaths 1996 ICD9	Estonia Vital Registration - Deaths 1996 ICD9.	This country-year was extracted from the WHO Mortality Database. See the most recent version for more information: https://www.who.int/data/data-collection-tools/who-mortality-database	World Health Organization (WHO)	http://www.who.int/whosis/mort/download/en/index.html
16553	FRA	1980	France Vital Registration - Deaths 1980 ICD9	France Vital Registration - Deaths 1980 ICD9.	This country-year was extracted from the WHO Mortality Database. See the most recent version for more information: https://www.who.int/data/data-collection-tools/who-mortality-database	World Health Organization (WHO)	http://www.who.int/whosis/mort/download/en/index.html
16554	FRA	1981	France Vital Registration - Deaths 1981 ICD9	France Vital Registration - Deaths 1981 ICD9.	This country-year was extracted from the WHO Mortality Database. See the most recent version for more information: https://www.who.int/data/data-collection-tools/who-mortality-database	World Health Organization (WHO)	http://www.who.int/whosis/mort/download/en/index.html
16555	FRA	1982	France Vital Registration - Deaths 1982 ICD9	France Vital Registration - Deaths 1982 ICD9.	This country-year was extracted from the WHO Mortality Database. See the most recent version for more information: https://www.who.int/data/data-collection-tools/who-mortality-database	World Health Organization (WHO)	http://www.who.int/whosis/mort/download/en/index.html
16556	FRA	1983	France Vital Registration - Deaths 1983 ICD9	France Vital Registration - Deaths 1983 ICD9.	This country-year was extracted from the WHO Mortality Database. See the most recent version for more information: https://www.who.int/data/data-collection-tools/who-mortality-database	World Health Organization (WHO)	http://www.who.int/whosis/mort/download/en/index.html
16557	FRA	1984	France Vital Registration - Deaths 1984 ICD9	France Vital Registration - Deaths 1984 ICD9.	This country-year was extracted from the WHO Mortality Database. See the most recent version for more information: https://www.who.int/data/data-collection-tools/who-mortality-database	World Health Organization (WHO)	http://www.who.int/whosis/mort/download/en/index.html
16558	FRA	1985	France Vital Registration - Deaths 1985 ICD9	France Vital Registration - Deaths 1985 ICD9.	This country-year was extracted from the WHO Mortality Database. See the most recent version for more information: https://www.who.int/data/data-collection-tools/who-mortality-database	World Health Organization (WHO)	http://www.who.int/whosis/mort/download/en/index.html
16559	FRA	1986	France Vital Registration - Deaths 1986 ICD9	France Vital Registration - Deaths 1986 ICD9.	This country-year was extracted from the WHO Mortality Database. See the most recent version for more information: https://www.who.int/data/data-collection-tools/who-mortality-database	World Health Organization (WHO)	http://www.who.int/whosis/mort/download/en/index.html
16560	FRA	1987	France Vital Registration - Deaths 1987 ICD9	France Vital Registration - Deaths 1987 ICD9.	This country-year was extracted from the WHO Mortality Database. See the most recent version for more information: https://www.who.int/data/data-collection-tools/who-mortality-database	World Health Organization (WHO)	http://www.who.int/whosis/mort/download/en/index.html
16561	FRA	1988	France Vital Registration - Deaths 1988 ICD9	France Vital Registration - Deaths 1988 ICD9.	This country-year was extracted from the WHO Mortality Database. See the most recent version for more information: https://www.who.int/data/data-collection-tools/who-mortality-database	World Health Organization (WHO)	http://www.who.int/whosis/mort/download/en/index.html
16562	FRA	1989	France Vital Registration - Deaths 1989 ICD9	France Vital Registration - Deaths 1989 ICD9.	This country-year was extracted from the WHO Mortality Database. See the most recent version for more information: https://www.who.int/data/data-collection-tools/who-mortality-database	World Health Organization (WHO)	http://www.who.int/whosis/mort/download/en/index.html
16563	FRA	1990	France Vital Registration - Deaths 1990 ICD9	France Vital Registration - Deaths 1990 ICD9.	This country-year was extracted from the WHO Mortality Database. See the most recent version for more information: https://www.who.int/data/data-collection-tools/who-mortality-database	World Health Organization (WHO)	http://www.who.int/whosis/mort/download/en/index.html
16564	FRA	1991	France Vital Registration - Deaths 1991 ICD9	France Vital Registration - Deaths 1991 ICD9.	This country-year was extracted from the WHO Mortality Database. See the most recent version for more information: https://www.who.int/data/data-collection-tools/who-mortality-database	World Health Organization (WHO)	http://www.who.int/whosis/mort/download/en/index.html
16565	FRA	1992	France Vital Registration - Deaths 1992 ICD9	France Vital Registration - Deaths 1992 ICD9.	This country-year was extracted from the WHO Mortality Database. See the most recent version for more information: https://www.who.int/data/data-collection-tools/who-mortality-database	World Health Organization (WHO)	http://www.who.int/whosis/mort/download/en/index.html
16566	FRA	1993	France Vital Registration - Deaths 1993 ICD9	France Vital Registration - Deaths 1993 ICD9.	This country-year was extracted from the WHO Mortality Database. See the most recent version for more information: https://www.who.int/data/data-collection-tools/who-mortality-database	World Health Organization (WHO)	http://www.who.int/whosis/mort/download/en/index.html
16567	FRA	1994	France Vital Registration - Deaths 1994 ICD9	France Vital Registration - Deaths 1994 ICD9.	This country-year was extracted from the WHO Mortality Database. See the most recent version for more information: https://www.who.int/data/data-collection-tools/who-mortality-database	World Health Organization (WHO)	http://www.who.int/whosis/mort/download/en/index.html
16568	FRA	1995	France Vital Registration - Deaths 1995 ICD9	France Vital Registration - Deaths 1995 ICD9.	This country-year was extracted from the WHO Mortality Database. See the most recent version for more information: https://www.who.int/data/data-collection-tools/who-mortality-database	World Health Organization (WHO)	http://www.who.int/whosis/mort/download/en/index.html
16569	FRA	1996	France Vital Registration - Deaths 1996 ICD9	France Vital Registration - Deaths 1996 ICD9.	This country-year was extracted from the WHO Mortality Database. See the most recent version for more information: https://www.who.int/data/data-collection-tools/who-mortality-database	World Health Organization (WHO)	http://www.who.int/whosis/mort/download/en/index.html
16570	FRA	1997	France Vital Registration - Deaths 1997 ICD9	France Vital Registration - Deaths 1997 ICD9.	This country-year was extracted from the WHO Mortality Database. See the most recent version for more information: https://www.who.int/data/data-collection-tools/who-mortality-database	World Health Organization (WHO)	http://www.who.int/whosis/mort/download/en/index.html
16571	FRA	1998	France Vital Registration - Deaths 1998 ICD9	France Vital Registration - Deaths 1998 ICD9.	This country-year was extracted from the WHO Mortality Database. See the most recent version for more information: https://www.who.int/data/data-collection-tools/who-mortality-database	World Health Organization (WHO)	http://www.who.int/whosis/mort/download/en/index.html
16572	FRA	1999	France Vital Registration - Deaths 1999 ICD9	France Vital Registration - Deaths 1999 ICD9.	This country-year was extracted from the WHO Mortality Database. See the most recent version for more information: https://www.who.int/data/data-collection-tools/who-mortality-database	World Health Organization (WHO)	http://www.who.int/whosis/mort/download/en/index.html
16593	DEU	1995	Germany Vital Registration - Deaths 1995 ICD9	Germany Vital Registration - Deaths 1995 ICD9.	This country-year was extracted from the WHO Mortality Database. See the most recent version for more information: https://www.who.int/data/data-collection-tools/who-mortality-database	World Health Organization (WHO)	http://www.who.int/whosis/mort/download/en/index.html
16594	DEU	1996	Germany Vital Registration - Deaths 1996 ICD9	Germany Vital Registration - Deaths 1996 ICD9.	This country-year was extracted from the WHO Mortality Database. See the most recent version for more information: https://www.who.int/data/data-collection-tools/who-mortality-database	World Health Organization (WHO)	http://www.who.int/whosis/mort/download/en/index.html
16595	DEU	1997	Germany Vital Registration - Deaths 1997 ICD9	Germany Vital Registration - Deaths 1997 ICD9.	This country-year was extracted from the WHO Mortality Database. See the most recent version for more information: https://www.who.int/data/data-collection-tools/who-mortality-database	World Health Organization (WHO)	http://www.who.int/whosis/mort/download/en/index.html
16627	GRC	1987	Greece Vital Registration - Deaths 1987 ICD9	Greece Vital Registration - Deaths 1987 ICD9.	This country-year was extracted from the WHO Mortality Database. See the most recent version for more information: https://www.who.int/data/data-collection-tools/who-mortality-database	World Health Organization (WHO)	http://www.who.int/whosis/mort/download/en/index.html
16628	GRC	1988	Greece Vital Registration - Deaths 1988 ICD9	Greece Vital Registration - Deaths 1988 ICD9.	This country-year was extracted from the WHO Mortality Database. See the most recent version for more information: https://www.who.int/data/data-collection-tools/who-mortality-database	World Health Organization (WHO)	http://www.who.int/whosis/mort/download/en/index.html
16629	GRC	1989	Greece Vital Registration - Deaths 1989 ICD9	Greece Vital Registration - Deaths 1989 ICD9.	This country-year was extracted from the WHO Mortality Database. See the most recent version for more information: https://www.who.int/data/data-collection-tools/who-mortality-database	World Health Organization (WHO)	http://www.who.int/whosis/mort/download/en/index.html
16630	GRC	1990	Greece Vital Registration - Deaths 1990 ICD9	Greece Vital Registration - Deaths 1990 ICD9.	This country-year was extracted from the WHO Mortality Database. See the most recent version for more information: https://www.who.int/data/data-collection-tools/who-mortality-database	World Health Organization (WHO)	http://www.who.int/whosis/mort/download/en/index.html
16631	GRC	1991	Greece Vital Registration - Deaths 1991 ICD9	Greece Vital Registration - Deaths 1991 ICD9.	This country-year was extracted from the WHO Mortality Database. See the most recent version for more information: https://www.who.int/data/data-collection-tools/who-mortality-database	World Health Organization (WHO)	http://www.who.int/whosis/mort/download/en/index.html
16632	GRC	1992	Greece Vital Registration - Deaths 1992 ICD9	Greece Vital Registration - Deaths 1992 ICD9.	This country-year was extracted from the WHO Mortality Database. See the most recent version for more information: https://www.who.int/data/data-collection-tools/who-mortality-database	World Health Organization (WHO)	http://www.who.int/whosis/mort/download/en/index.html
16633	GRC	1993	Greece Vital Registration - Deaths 1993 ICD9	Greece Vital Registration - Deaths 1993 ICD9.	This country-year was extracted from the WHO Mortality Database. See the most recent version for more information: https://www.who.int/data/data-collection-tools/who-mortality-database	World Health Organization (WHO)	http://www.who.int/whosis/mort/download/en/index.html
16634	GRC	1994	Greece Vital Registration - Deaths 1994 ICD9	Greece Vital Registration - Deaths 1994 ICD9.	This country-year was extracted from the WHO Mortality Database. See the most recent version for more information: https://www.who.int/data/data-collection-tools/who-mortality-database	World Health Organization (WHO)	http://www.who.int/whosis/mort/download/en/index.html
16635	GRC	1995	Greece Vital Registration - Deaths 1995 ICD9	Greece Vital Registration - Deaths 1995 ICD9.	This country-year was extracted from the WHO Mortality Database. See the most recent version for more information: https://www.who.int/data/data-collection-tools/who-mortality-database	World Health Organization (WHO)	http://www.who.int/whosis/mort/download/en/index.html
16636	GRC	1996	Greece Vital Registration - Deaths 1996 ICD9	Greece Vital Registration - Deaths 1996 ICD9.	This country-year was extracted from the WHO Mortality Database. See the most recent version for more information: https://www.who.int/data/data-collection-tools/who-mortality-database	World Health Organization (WHO)	http://www.who.int/whosis/mort/download/en/index.html
16637	GRC	1997	Greece Vital Registration - Deaths 1997 ICD9	Greece Vital Registration - Deaths 1997 ICD9.	This country-year was extracted from the WHO Mortality Database. See the most recent version for more information: https://www.who.int/data/data-collection-tools/who-mortality-database	World Health Organization (WHO)	http://www.who.int/whosis/mort/download/en/index.html
16638	GRC	1998	Greece Vital Registration - Deaths 1998 ICD9	Greece Vital Registration - Deaths 1998 ICD9.	This country-year was extracted from the WHO Mortality Database. See the most recent version for more information: https://www.who.int/data/data-collection-tools/who-mortality-database	World Health Organization (WHO)	http://www.who.int/whosis/mort/download/en/index.html
16639	GRC	1999	Greece Vital Registration - Deaths 1999 ICD9	Greece Vital Registration - Deaths 1999 ICD9.	This country-year was extracted from the WHO Mortality Database. See the most recent version for more information: https://www.who.int/data/data-collection-tools/who-mortality-database	World Health Organization (WHO)	http://www.who.int/whosis/mort/download/en/index.html
16640	GRC	2000	Greece Vital Registration - Deaths 2000 ICD9	Greece Vital Registration - Deaths 2000 ICD9.	This country-year was extracted from the WHO Mortality Database. See the most recent version for more information: https://www.who.int/data/data-collection-tools/who-mortality-database	World Health Organization (WHO)	http://www.who.int/whosis/mort/download/en/index.html
16641	GRC	2001	Greece Vital Registration - Deaths 2001 ICD9	Greece Vital Registration - Deaths 2001 ICD9.	This country-year was extracted from the WHO Mortality Database. See the most recent version for more information: https://www.who.int/data/data-collection-tools/who-mortality-database	World Health Organization (WHO)	http://www.who.int/whosis/mort/download/en/index.html
16642	GRC	2002	Greece Vital Registration - Deaths 2002 ICD9	Greece Vital Registration - Deaths 2002 ICD9.	This country-year was extracted from the WHO Mortality Database. See the most recent version for more information: https://www.who.int/data/data-collection-tools/who-mortality-database	World Health Organization (WHO)	http://www.who.int/whosis/mort/download/en/index.html
16643	GRC	2003	Greece Vital Registration - Deaths 2003 ICD9	Greece Vital Registration - Deaths 2003 ICD9.	This country-year was extracted from the WHO Mortality Database. See the most recent version for more information: https://www.who.int/data/data-collection-tools/who-mortality-database	World Health Organization (WHO)	http://www.who.int/whosis/mort/download/en/index.html
16644	GRC	2004	Greece Vital Registration - Deaths 2004 ICD9	Greece Vital Registration - Deaths 2004 ICD9.	This country-year was extracted from the WHO Mortality Database. See the most recent version for more information: https://www.who.int/data/data-collection-tools/who-mortality-database	World Health Organization (WHO)	http://www.who.int/whosis/mort/download/en/index.html
16645	GRC	2005	Greece Vital Registration - Deaths 2005 ICD9	Greece Vital Registration - Deaths 2005 ICD9.	This country-year was extracted from the WHO Mortality Database. See the most recent version for more information: https://www.who.int/data/data-collection-tools/who-mortality-database	World Health Organization (WHO)	http://www.who.int/whosis/mort/download/en/index.html
16646	GRC	2006	Greece Vital Registration - Deaths 2006 ICD9	Greece Vital Registration - Deaths 2006 ICD9.	This country-year was extracted from the WHO Mortality Database. See the most recent version for more information: https://www.who.int/data/data-collection-tools/who-mortality-database	World Health Organization (WHO)	http://www.who.int/whosis/mort/download/en/index.html
16648	GRC	2008	Greece Vital Registration - Deaths 2008 ICD9	Greece Vital Registration - Deaths 2008 ICD9.	This country-year was extracted from the WHO Mortality Database. See the most recent version for more information: https://www.who.int/data/data-collection-tools/who-mortality-database	World Health Organization (WHO)	http://www.who.int/whosis/mort/download/en/index.html
16680	GTM	2000	Guatemala Vital Registration - Deaths 2000 ICD9	Guatemala Vital Registration - Deaths 2000 ICD9.	This country-year was extracted from the WHO Mortality Database. See the most recent version for more information: https://www.who.int/data/data-collection-tools/who-mortality-database	World Health Organization (WHO)	http://www.who.int/whosis/mort/download/en/index.html
16681	GTM	2001	Guatemala Vital Registration - Deaths 2001 ICD9	Guatemala Vital Registration - Deaths 2001 ICD9.	This country-year was extracted from the WHO Mortality Database. See the most recent version for more information: https://www.who.int/data/data-collection-tools/who-mortality-database	World Health Organization (WHO)	http://www.who.int/whosis/mort/download/en/index.html
16682	GTM	2002	Guatemala Vital Registration - Deaths 2002 ICD9	Guatemala Vital Registration - Deaths 2002 ICD9.	This country-year was extracted from the WHO Mortality Database. See the most recent version for more information: https://www.who.int/data/data-collection-tools/who-mortality-database	World Health Organization (WHO)	http://www.who.int/whosis/mort/download/en/index.html
16683	GTM	2003	Guatemala Vital Registration - Deaths 2003 ICD9	Guatemala Vital Registration - Deaths 2003 ICD9.	This country-year was extracted from the WHO Mortality Database. See the most recent version for more information: https://www.who.int/data/data-collection-tools/who-mortality-database	World Health Organization (WHO)	http://www.who.int/whosis/mort/download/en/index.html
16684	GTM	2004	Guatemala Vital Registration - Deaths 2004 ICD9	Guatemala Vital Registration - Deaths 2004 ICD9.	This country-year was extracted from the WHO Mortality Database. See the most recent version for more information: https://www.who.int/data/data-collection-tools/who-mortality-database	World Health Organization (WHO)	http://www.who.int/whosis/mort/download/en/index.html
16690	GUY	1991	Guyana Vital Registration - Deaths 1991 ICD9	Guyana Vital Registration - Deaths 1991 ICD9.	This country-year was extracted from the WHO Mortality Database. See the most recent version for more information: https://www.who.int/data/data-collection-tools/who-mortality-database	World Health Organization (WHO)	http://www.who.int/whosis/mort/download/en/index.html
16691	GUY	1992	Guyana Vital Registration - Deaths 1992 ICD9	Guyana Vital Registration - Deaths 1992 ICD9.	This country-year was extracted from the WHO Mortality Database. See the most recent version for more information: https://www.who.int/data/data-collection-tools/who-mortality-database	World Health Organization (WHO)	http://www.who.int/whosis/mort/download/en/index.html
16697	GUY	1998	Guyana Vital Registration - Deaths 1998 ICD9	Guyana Vital Registration - Deaths 1998 ICD9.	This country-year was extracted from the WHO Mortality Database. See the most recent version for more information: https://www.who.int/data/data-collection-tools/who-mortality-database	World Health Organization (WHO)	http://www.who.int/whosis/mort/download/en/index.html
16698	GUY	1999	Guyana Vital Registration - Deaths 1999 ICD9	Guyana Vital Registration - Deaths 1999 ICD9.	This country-year was extracted from the WHO Mortality Database. See the most recent version for more information: https://www.who.int/data/data-collection-tools/who-mortality-database	World Health Organization (WHO)	http://www.who.int/whosis/mort/download/en/index.html
16726	CHN	1994	Hong Kong Vital Registration - Deaths 1994 ICD9	Hong Kong Vital Registration - Deaths 1994 ICD9.	This country-year was extracted from the WHO Mortality Database. See the most recent version for more information: https://www.who.int/data/data-collection-tools/who-mortality-database	World Health Organization (WHO)	http://www.who.int/whosis/mort/download/en/index.html
16727	CHN	1995	Hong Kong Vital Registration - Deaths 1995 ICD9	Hong Kong Vital Registration - Deaths 1995 ICD9.	This country-year was extracted from the WHO Mortality Database. See the most recent version for more information: https://www.who.int/data/data-collection-tools/who-mortality-database	World Health Organization (WHO)	http://www.who.int/whosis/mort/download/en/index.html
16728	CHN	1996	Hong Kong Vital Registration - Deaths 1996 ICD9	Hong Kong Vital Registration - Deaths 1996 ICD9.	This country-year was extracted from the WHO Mortality Database. See the most recent version for more information: https://www.who.int/data/data-collection-tools/who-mortality-database	World Health Organization (WHO)	http://www.who.int/whosis/mort/download/en/index.html
16729	CHN	1997	Hong Kong Vital Registration - Deaths 1997 ICD9	Hong Kong Vital Registration - Deaths 1997 ICD9.	This country-year was extracted from the WHO Mortality Database. See the most recent version for more information: https://www.who.int/data/data-collection-tools/who-mortality-database	World Health Organization (WHO)	http://www.who.int/whosis/mort/download/en/index.html
16730	CHN	1998	Hong Kong Vital Registration - Deaths 1998 ICD9	Hong Kong Vital Registration - Deaths 1998 ICD9.	This country-year was extracted from the WHO Mortality Database. See the most recent version for more information: https://www.who.int/data/data-collection-tools/who-mortality-database	World Health Organization (WHO)	http://www.who.int/whosis/mort/download/en/index.html
16731	CHN	1999	Hong Kong Vital Registration - Deaths 1999 ICD9	Hong Kong Vital Registration - Deaths 1999 ICD9.	This country-year was extracted from the WHO Mortality Database. See the most recent version for more information: https://www.who.int/data/data-collection-tools/who-mortality-database	World Health Organization (WHO)	http://www.who.int/whosis/mort/download/en/index.html
16732	CHN	2000	Hong Kong Vital Registration - Deaths 2000 ICD9	Hong Kong Vital Registration - Deaths 2000 ICD9.	This country-year was extracted from the WHO Mortality Database. See the most recent version for more information: https://www.who.int/data/data-collection-tools/who-mortality-database	World Health Organization (WHO)	http://www.who.int/whosis/mort/download/en/index.html
16734	HUN	1980	Hungary Vital Registration - Deaths 1980 ICD9	Hungary Vital Registration - Deaths 1980 ICD9.	This country-year was extracted from the WHO Mortality Database. See the most recent version for more information: https://www.who.int/data/data-collection-tools/who-mortality-database	World Health Organization (WHO)	http://www.who.int/whosis/mort/download/en/index.html
16735	HUN	1981	Hungary Vital Registration - Deaths 1981 ICD9	Hungary Vital Registration - Deaths 1981 ICD9.	This country-year was extracted from the WHO Mortality Database. See the most recent version for more information: https://www.who.int/data/data-collection-tools/who-mortality-database	World Health Organization (WHO)	http://www.who.int/whosis/mort/download/en/index.html
16736	HUN	1982	Hungary Vital Registration - Deaths 1982 ICD9	Hungary Vital Registration - Deaths 1982 ICD9.	This country-year was extracted from the WHO Mortality Database. See the most recent version for more information: https://www.who.int/data/data-collection-tools/who-mortality-database	World Health Organization (WHO)	http://www.who.int/whosis/mort/download/en/index.html
16737	HUN	1983	Hungary Vital Registration - Deaths 1983 ICD9	Hungary Vital Registration - Deaths 1983 ICD9.	This country-year was extracted from the WHO Mortality Database. See the most recent version for more information: https://www.who.int/data/data-collection-tools/who-mortality-database	World Health Organization (WHO)	http://www.who.int/whosis/mort/download/en/index.html
16738	HUN	1984	Hungary Vital Registration - Deaths 1984 ICD9	Hungary Vital Registration - Deaths 1984 ICD9.	This country-year was extracted from the WHO Mortality Database. See the most recent version for more information: https://www.who.int/data/data-collection-tools/who-mortality-database	World Health Organization (WHO)	http://www.who.int/whosis/mort/download/en/index.html
16739	HUN	1985	Hungary Vital Registration - Deaths 1985 ICD9	Hungary Vital Registration - Deaths 1985 ICD9.	This country-year was extracted from the WHO Mortality Database. See the most recent version for more information: https://www.who.int/data/data-collection-tools/who-mortality-database	World Health Organization (WHO)	http://www.who.int/whosis/mort/download/en/index.html
16740	HUN	1986	Hungary Vital Registration - Deaths 1986 ICD9	Hungary Vital Registration - Deaths 1986 ICD9.	This country-year was extracted from the WHO Mortality Database. See the most recent version for more information: https://www.who.int/data/data-collection-tools/who-mortality-database	World Health Organization (WHO)	http://www.who.int/whosis/mort/download/en/index.html
16741	HUN	1987	Hungary Vital Registration - Deaths 1987 ICD9	Hungary Vital Registration - Deaths 1987 ICD9.	This country-year was extracted from the WHO Mortality Database. See the most recent version for more information: https://www.who.int/data/data-collection-tools/who-mortality-database	World Health Organization (WHO)	http://www.who.int/whosis/mort/download/en/index.html
16742	HUN	1988	Hungary Vital Registration - Deaths 1988 ICD9	Hungary Vital Registration - Deaths 1988 ICD9.	This country-year was extracted from the WHO Mortality Database. See the most recent version for more information: https://www.who.int/data/data-collection-tools/who-mortality-database	World Health Organization (WHO)	http://www.who.int/whosis/mort/download/en/index.html
16743	HUN	1989	Hungary Vital Registration - Deaths 1989 ICD9	Hungary Vital Registration - Deaths 1989 ICD9.	This country-year was extracted from the WHO Mortality Database. See the most recent version for more information: https://www.who.int/data/data-collection-tools/who-mortality-database	World Health Organization (WHO)	http://www.who.int/whosis/mort/download/en/index.html
16744	HUN	1990	Hungary Vital Registration - Deaths 1990 ICD9	Hungary Vital Registration - Deaths 1990 ICD9.	This country-year was extracted from the WHO Mortality Database. See the most recent version for more information: https://www.who.int/data/data-collection-tools/who-mortality-database	World Health Organization (WHO)	http://www.who.int/whosis/mort/download/en/index.html
16745	HUN	1991	Hungary Vital Registration - Deaths 1991 ICD9	Hungary Vital Registration - Deaths 1991 ICD9.	This country-year was extracted from the WHO Mortality Database. See the most recent version for more information: https://www.who.int/data/data-collection-tools/who-mortality-database	World Health Organization (WHO)	http://www.who.int/whosis/mort/download/en/index.html
16746	HUN	1992	Hungary Vital Registration - Deaths 1992 ICD9	Hungary Vital Registration - Deaths 1992 ICD9.	This country-year was extracted from the WHO Mortality Database. See the most recent version for more information: https://www.who.int/data/data-collection-tools/who-mortality-database	World Health Organization (WHO)	http://www.who.int/whosis/mort/download/en/index.html
16747	HUN	1993	Hungary Vital Registration - Deaths 1993 ICD9	Hungary Vital Registration - Deaths 1993 ICD9.	This country-year was extracted from the WHO Mortality Database. See the most recent version for more information: https://www.who.int/data/data-collection-tools/who-mortality-database	World Health Organization (WHO)	http://www.who.int/whosis/mort/download/en/index.html
16748	HUN	1994	Hungary Vital Registration - Deaths 1994 ICD9	Hungary Vital Registration - Deaths 1994 ICD9.	This country-year was extracted from the WHO Mortality Database. See the most recent version for more information: https://www.who.int/data/data-collection-tools/who-mortality-database	World Health Organization (WHO)	http://www.who.int/whosis/mort/download/en/index.html
16749	HUN	1995	Hungary Vital Registration - Deaths 1995 ICD9	Hungary Vital Registration - Deaths 1995 ICD9.	This country-year was extracted from the WHO Mortality Database. See the most recent version for more information: https://www.who.int/data/data-collection-tools/who-mortality-database	World Health Organization (WHO)	http://www.who.int/whosis/mort/download/en/index.html
16758	ISL	1989	Iceland Vital Registration - Deaths 1989 ICD9	Iceland Vital Registration - Deaths 1989 ICD9.	This country-year was extracted from the WHO Mortality Database. See the most recent version for more information: https://www.who.int/data/data-collection-tools/who-mortality-database	World Health Organization (WHO)	http://www.who.int/whosis/mort/download/en/index.html
16759	ISL	1990	Iceland Vital Registration - Deaths 1990 ICD9	Iceland Vital Registration - Deaths 1990 ICD9.	This country-year was extracted from the WHO Mortality Database. See the most recent version for more information: https://www.who.int/data/data-collection-tools/who-mortality-database	World Health Organization (WHO)	http://www.who.int/whosis/mort/download/en/index.html
16760	ISL	1991	Iceland Vital Registration - Deaths 1991 ICD9	Iceland Vital Registration - Deaths 1991 ICD9.	This country-year was extracted from the WHO Mortality Database. See the most recent version for more information: https://www.who.int/data/data-collection-tools/who-mortality-database	World Health Organization (WHO)	http://www.who.int/whosis/mort/download/en/index.html
16761	ISL	1992	Iceland Vital Registration - Deaths 1992 ICD9	Iceland Vital Registration - Deaths 1992 ICD9.	This country-year was extracted from the WHO Mortality Database. See the most recent version for more information: https://www.who.int/data/data-collection-tools/who-mortality-database	World Health Organization (WHO)	http://www.who.int/whosis/mort/download/en/index.html
16762	ISL	1993	Iceland Vital Registration - Deaths 1993 ICD9	Iceland Vital Registration - Deaths 1993 ICD9.	This country-year was extracted from the WHO Mortality Database. See the most recent version for more information: https://www.who.int/data/data-collection-tools/who-mortality-database	World Health Organization (WHO)	http://www.who.int/whosis/mort/download/en/index.html
16763	ISL	1994	Iceland Vital Registration - Deaths 1994 ICD9	Iceland Vital Registration - Deaths 1994 ICD9.	This country-year was extracted from the WHO Mortality Database. See the most recent version for more information: https://www.who.int/data/data-collection-tools/who-mortality-database	World Health Organization (WHO)	http://www.who.int/whosis/mort/download/en/index.html
16764	ISL	1995	Iceland Vital Registration - Deaths 1995 ICD9	Iceland Vital Registration - Deaths 1995 ICD9.	This country-year was extracted from the WHO Mortality Database. See the most recent version for more information: https://www.who.int/data/data-collection-tools/who-mortality-database	World Health Organization (WHO)	http://www.who.int/whosis/mort/download/en/index.html
16766	IRL	1980	Ireland Vital Registration - Deaths 1980 ICD9	Ireland Vital Registration - Deaths 1980 ICD9.	This country-year was extracted from the WHO Mortality Database. See the most recent version for more information: https://www.who.int/data/data-collection-tools/who-mortality-database	World Health Organization (WHO)	http://www.who.int/whosis/mort/download/en/index.html
16767	IRL	1981	Ireland Vital Registration - Deaths 1981 ICD9	Ireland Vital Registration - Deaths 1981 ICD9.	This country-year was extracted from the WHO Mortality Database. See the most recent version for more information: https://www.who.int/data/data-collection-tools/who-mortality-database	World Health Organization (WHO)	http://www.who.int/whosis/mort/download/en/index.html
16768	IRL	1982	Ireland Vital Registration - Deaths 1982 ICD9	Ireland Vital Registration - Deaths 1982 ICD9.	This country-year was extracted from the WHO Mortality Database. See the most recent version for more information: https://www.who.int/data/data-collection-tools/who-mortality-database	World Health Organization (WHO)	http://www.who.int/whosis/mort/download/en/index.html
16769	IRL	1983	Ireland Vital Registration - Deaths 1983 ICD9	Ireland Vital Registration - Deaths 1983 ICD9.	This country-year was extracted from the WHO Mortality Database. See the most recent version for more information: https://www.who.int/data/data-collection-tools/who-mortality-database	World Health Organization (WHO)	http://www.who.int/whosis/mort/download/en/index.html
16770	IRL	1984	Ireland Vital Registration - Deaths 1984 ICD9	Ireland Vital Registration - Deaths 1984 ICD9.	This country-year was extracted from the WHO Mortality Database. See the most recent version for more information: https://www.who.int/data/data-collection-tools/who-mortality-database	World Health Organization (WHO)	http://www.who.int/whosis/mort/download/en/index.html
16771	IRL	1985	Ireland Vital Registration - Deaths 1985 ICD9	Ireland Vital Registration - Deaths 1985 ICD9.	This country-year was extracted from the WHO Mortality Database. See the most recent version for more information: https://www.who.int/data/data-collection-tools/who-mortality-database	World Health Organization (WHO)	http://www.who.int/whosis/mort/download/en/index.html
16772	IRL	1986	Ireland Vital Registration - Deaths 1986 ICD9	Ireland Vital Registration - Deaths 1986 ICD9.	This country-year was extracted from the WHO Mortality Database. See the most recent version for more information: https://www.who.int/data/data-collection-tools/who-mortality-database	World Health Organization (WHO)	http://www.who.int/whosis/mort/download/en/index.html
16773	IRL	1987	Ireland Vital Registration - Deaths 1987 ICD9	Ireland Vital Registration - Deaths 1987 ICD9.	This country-year was extracted from the WHO Mortality Database. See the most recent version for more information: https://www.who.int/data/data-collection-tools/who-mortality-database	World Health Organization (WHO)	http://www.who.int/whosis/mort/download/en/index.html
16774	IRL	1988	Ireland Vital Registration - Deaths 1988 ICD9	Ireland Vital Registration - Deaths 1988 ICD9.	This country-year was extracted from the WHO Mortality Database. See the most recent version for more information: https://www.who.int/data/data-collection-tools/who-mortality-database	World Health Organization (WHO)	http://www.who.int/whosis/mort/download/en/index.html
16775	IRL	1989	Ireland Vital Registration - Deaths 1989 ICD9	Ireland Vital Registration - Deaths 1989 ICD9.	This country-year was extracted from the WHO Mortality Database. See the most recent version for more information: https://www.who.int/data/data-collection-tools/who-mortality-database	World Health Organization (WHO)	http://www.who.int/whosis/mort/download/en/index.html
16776	IRL	1990	Ireland Vital Registration - Deaths 1990 ICD9	Ireland Vital Registration - Deaths 1990 ICD9.	This country-year was extracted from the WHO Mortality Database. See the most recent version for more information: https://www.who.int/data/data-collection-tools/who-mortality-database	World Health Organization (WHO)	http://www.who.int/whosis/mort/download/en/index.html
16777	IRL	1991	Ireland Vital Registration - Deaths 1991 ICD9	Ireland Vital Registration - Deaths 1991 ICD9.	This country-year was extracted from the WHO Mortality Database. See the most recent version for more information: https://www.who.int/data/data-collection-tools/who-mortality-database	World Health Organization (WHO)	http://www.who.int/whosis/mort/download/en/index.html
16778	IRL	1992	Ireland Vital Registration - Deaths 1992 ICD9	Ireland Vital Registration - Deaths 1992 ICD9.	This country-year was extracted from the WHO Mortality Database. See the most recent version for more information: https://www.who.int/data/data-collection-tools/who-mortality-database	World Health Organization (WHO)	http://www.who.int/whosis/mort/download/en/index.html
16779	IRL	1993	Ireland Vital Registration - Deaths 1993 ICD9	Ireland Vital Registration - Deaths 1993 ICD9.	This country-year was extracted from the WHO Mortality Database. See the most recent version for more information: https://www.who.int/data/data-collection-tools/who-mortality-database	World Health Organization (WHO)	http://www.who.int/whosis/mort/download/en/index.html
16780	IRL	1994	Ireland Vital Registration - Deaths 1994 ICD9	Ireland Vital Registration - Deaths 1994 ICD9.	This country-year was extracted from the WHO Mortality Database. See the most recent version for more information: https://www.who.int/data/data-collection-tools/who-mortality-database	World Health Organization (WHO)	http://www.who.int/whosis/mort/download/en/index.html
16781	IRL	1995	Ireland Vital Registration - Deaths 1995 ICD9	Ireland Vital Registration - Deaths 1995 ICD9.	This country-year was extracted from the WHO Mortality Database. See the most recent version for more information: https://www.who.int/data/data-collection-tools/who-mortality-database	World Health Organization (WHO)	http://www.who.int/whosis/mort/download/en/index.html
16782	IRL	1996	Ireland Vital Registration - Deaths 1996 ICD9	Ireland Vital Registration - Deaths 1996 ICD9.	This country-year was extracted from the WHO Mortality Database. See the most recent version for more information: https://www.who.int/data/data-collection-tools/who-mortality-database	World Health Organization (WHO)	http://www.who.int/whosis/mort/download/en/index.html
16783	IRL	1997	Ireland Vital Registration - Deaths 1997 ICD9	Ireland Vital Registration - Deaths 1997 ICD9.	This country-year was extracted from the WHO Mortality Database. See the most recent version for more information: https://www.who.int/data/data-collection-tools/who-mortality-database	World Health Organization (WHO)	http://www.who.int/whosis/mort/download/en/index.html
16784	IRL	1998	Ireland Vital Registration - Deaths 1998 ICD9	Ireland Vital Registration - Deaths 1998 ICD9.	This country-year was extracted from the WHO Mortality Database. See the most recent version for more information: https://www.who.int/data/data-collection-tools/who-mortality-database	World Health Organization (WHO)	http://www.who.int/whosis/mort/download/en/index.html
16785	IRL	1999	Ireland Vital Registration - Deaths 1999 ICD9	Ireland Vital Registration - Deaths 1999 ICD9.	This country-year was extracted from the WHO Mortality Database. See the most recent version for more information: https://www.who.int/data/data-collection-tools/who-mortality-database	World Health Organization (WHO)	http://www.who.int/whosis/mort/download/en/index.html
16786	IRL	2000	Ireland Vital Registration - Deaths 2000 ICD9	Ireland Vital Registration - Deaths 2000 ICD9.	This country-year was extracted from the WHO Mortality Database. See the most recent version for more information: https://www.who.int/data/data-collection-tools/who-mortality-database	World Health Organization (WHO)	http://www.who.int/whosis/mort/download/en/index.html
16787	IRL	2001	Ireland Vital Registration - Deaths 2001 ICD9	Ireland Vital Registration - Deaths 2001 ICD9.	This country-year was extracted from the WHO Mortality Database. See the most recent version for more information: https://www.who.int/data/data-collection-tools/who-mortality-database	World Health Organization (WHO)	http://www.who.int/whosis/mort/download/en/index.html
16788	IRL	2002	Ireland Vital Registration - Deaths 2002 ICD9	Ireland Vital Registration - Deaths 2002 ICD9.	This country-year was extracted from the WHO Mortality Database. See the most recent version for more information: https://www.who.int/data/data-collection-tools/who-mortality-database	World Health Organization (WHO)	http://www.who.int/whosis/mort/download/en/index.html
16789	IRL	2003	Ireland Vital Registration - Deaths 2003 ICD9	Ireland Vital Registration - Deaths 2003 ICD9.	This country-year was extracted from the WHO Mortality Database. See the most recent version for more information: https://www.who.int/data/data-collection-tools/who-mortality-database	World Health Organization (WHO)	http://www.who.int/whosis/mort/download/en/index.html
16790	IRL	2004	Ireland Vital Registration - Deaths 2004 ICD9	Ireland Vital Registration - Deaths 2004 ICD9.	This country-year was extracted from the WHO Mortality Database. See the most recent version for more information: https://www.who.int/data/data-collection-tools/who-mortality-database	World Health Organization (WHO)	http://www.who.int/whosis/mort/download/en/index.html
16791	IRL	2005	Ireland Vital Registration - Deaths 2005 ICD9	Ireland Vital Registration - Deaths 2005 ICD9.	This country-year was extracted from the WHO Mortality Database. See the most recent version for more information: https://www.who.int/data/data-collection-tools/who-mortality-database	World Health Organization (WHO)	http://www.who.int/whosis/mort/download/en/index.html
16809	ISR	1995	Israel Vital Registration - Deaths 1995 ICD9	Israel Vital Registration - Deaths 1995 ICD9.	This country-year was extracted from the WHO Mortality Database. See the most recent version for more information: https://www.who.int/data/data-collection-tools/who-mortality-database	World Health Organization (WHO)	http://www.who.int/whosis/mort/download/en/index.html
16810	ISR	1996	Israel Vital Registration - Deaths 1996 ICD9	Israel Vital Registration - Deaths 1996 ICD9.	This country-year was extracted from the WHO Mortality Database. See the most recent version for more information: https://www.who.int/data/data-collection-tools/who-mortality-database	World Health Organization (WHO)	http://www.who.int/whosis/mort/download/en/index.html
16811	ISR	1997	Israel Vital Registration - Deaths 1997 ICD9	Israel Vital Registration - Deaths 1997 ICD9.	This country-year was extracted from the WHO Mortality Database. See the most recent version for more information: https://www.who.int/data/data-collection-tools/who-mortality-database	World Health Organization (WHO)	http://www.who.int/whosis/mort/download/en/index.html
16889	KIR	1995	Kiribati Vital Registration - Deaths 1995 ICD9	Kiribati Vital Registration - Deaths 1995 ICD9.	This country-year was extracted from the WHO Mortality Database. See the most recent version for more information: https://www.who.int/data/data-collection-tools/who-mortality-database	World Health Organization (WHO)	http://www.who.int/whosis/mort/download/en/index.html
16948	LTU	1994	Lithuania Vital Registration - Deaths 1994 ICD9	Lithuania Vital Registration - Deaths 1994 ICD9.	This country-year was extracted from the WHO Mortality Database. See the most recent version for more information: https://www.who.int/data/data-collection-tools/who-mortality-database	World Health Organization (WHO)	http://www.who.int/whosis/mort/download/en/index.html
16949	LTU	1995	Lithuania Vital Registration - Deaths 1995 ICD9	Lithuania Vital Registration - Deaths 1995 ICD9.	This country-year was extracted from the WHO Mortality Database. See the most recent version for more information: https://www.who.int/data/data-collection-tools/who-mortality-database	World Health Organization (WHO)	http://www.who.int/whosis/mort/download/en/index.html
16950	LTU	1996	Lithuania Vital Registration - Deaths 1996 ICD9	Lithuania Vital Registration - Deaths 1996 ICD9.	This country-year was extracted from the WHO Mortality Database. See the most recent version for more information: https://www.who.int/data/data-collection-tools/who-mortality-database	World Health Organization (WHO)	http://www.who.int/whosis/mort/download/en/index.html
16951	LTU	1997	Lithuania Vital Registration - Deaths 1997 ICD9	Lithuania Vital Registration - Deaths 1997 ICD9.	This country-year was extracted from the WHO Mortality Database. See the most recent version for more information: https://www.who.int/data/data-collection-tools/who-mortality-database	World Health Organization (WHO)	http://www.who.int/whosis/mort/download/en/index.html
16953	LUX	1980	Luxembourg Vital Registration - Deaths 1980 ICD9	Luxembourg Vital Registration - Deaths 1980 ICD9.	This country-year was extracted from the WHO Mortality Database. See the most recent version for more information: https://www.who.int/data/data-collection-tools/who-mortality-database	World Health Organization (WHO)	http://www.who.int/whosis/mort/download/en/index.html
16954	LUX	1981	Luxembourg Vital Registration - Deaths 1981 ICD9	Luxembourg Vital Registration - Deaths 1981 ICD9.	This country-year was extracted from the WHO Mortality Database. See the most recent version for more information: https://www.who.int/data/data-collection-tools/who-mortality-database	World Health Organization (WHO)	http://www.who.int/whosis/mort/download/en/index.html
16955	LUX	1982	Luxembourg Vital Registration - Deaths 1982 ICD9	Luxembourg Vital Registration - Deaths 1982 ICD9.	This country-year was extracted from the WHO Mortality Database. See the most recent version for more information: https://www.who.int/data/data-collection-tools/who-mortality-database	World Health Organization (WHO)	http://www.who.int/whosis/mort/download/en/index.html
16956	LUX	1983	Luxembourg Vital Registration - Deaths 1983 ICD9	Luxembourg Vital Registration - Deaths 1983 ICD9.	This country-year was extracted from the WHO Mortality Database. See the most recent version for more information: https://www.who.int/data/data-collection-tools/who-mortality-database	World Health Organization (WHO)	http://www.who.int/whosis/mort/download/en/index.html
16957	LUX	1984	Luxembourg Vital Registration - Deaths 1984 ICD9	Luxembourg Vital Registration - Deaths 1984 ICD9.	This country-year was extracted from the WHO Mortality Database. See the most recent version for more information: https://www.who.int/data/data-collection-tools/who-mortality-database	World Health Organization (WHO)	http://www.who.int/whosis/mort/download/en/index.html
16958	LUX	1985	Luxembourg Vital Registration - Deaths 1985 ICD9	Luxembourg Vital Registration - Deaths 1985 ICD9.	This country-year was extracted from the WHO Mortality Database. See the most recent version for more information: https://www.who.int/data/data-collection-tools/who-mortality-database	World Health Organization (WHO)	http://www.who.int/whosis/mort/download/en/index.html
16959	LUX	1986	Luxembourg Vital Registration - Deaths 1986 ICD9	Luxembourg Vital Registration - Deaths 1986 ICD9.	This country-year was extracted from the WHO Mortality Database. See the most recent version for more information: https://www.who.int/data/data-collection-tools/who-mortality-database	World Health Organization (WHO)	http://www.who.int/whosis/mort/download/en/index.html
16960	LUX	1987	Luxembourg Vital Registration - Deaths 1987 ICD9	Luxembourg Vital Registration - Deaths 1987 ICD9.	This country-year was extracted from the WHO Mortality Database. See the most recent version for more information: https://www.who.int/data/data-collection-tools/who-mortality-database	World Health Organization (WHO)	http://www.who.int/whosis/mort/download/en/index.html
16961	LUX	1988	Luxembourg Vital Registration - Deaths 1988 ICD9	Luxembourg Vital Registration - Deaths 1988 ICD9.	This country-year was extracted from the WHO Mortality Database. See the most recent version for more information: https://www.who.int/data/data-collection-tools/who-mortality-database	World Health Organization (WHO)	http://www.who.int/whosis/mort/download/en/index.html
16962	LUX	1989	Luxembourg Vital Registration - Deaths 1989 ICD9	Luxembourg Vital Registration - Deaths 1989 ICD9.	This country-year was extracted from the WHO Mortality Database. See the most recent version for more information: https://www.who.int/data/data-collection-tools/who-mortality-database	World Health Organization (WHO)	http://www.who.int/whosis/mort/download/en/index.html
16963	LUX	1990	Luxembourg Vital Registration - Deaths 1990 ICD9	Luxembourg Vital Registration - Deaths 1990 ICD9.	This country-year was extracted from the WHO Mortality Database. See the most recent version for more information: https://www.who.int/data/data-collection-tools/who-mortality-database	World Health Organization (WHO)	http://www.who.int/whosis/mort/download/en/index.html
16965	LUX	1992	Luxembourg Vital Registration - Deaths 1992 ICD9	Luxembourg Vital Registration - Deaths 1992 ICD9.	This country-year was extracted from the WHO Mortality Database. See the most recent version for more information: https://www.who.int/data/data-collection-tools/who-mortality-database	World Health Organization (WHO)	http://www.who.int/whosis/mort/download/en/index.html
16966	LUX	1993	Luxembourg Vital Registration - Deaths 1993 ICD9	Luxembourg Vital Registration - Deaths 1993 ICD9.	This country-year was extracted from the WHO Mortality Database. See the most recent version for more information: https://www.who.int/data/data-collection-tools/who-mortality-database	World Health Organization (WHO)	http://www.who.int/whosis/mort/download/en/index.html
16967	LUX	1994	Luxembourg Vital Registration - Deaths 1994 ICD9	Luxembourg Vital Registration - Deaths 1994 ICD9.	This country-year was extracted from the WHO Mortality Database. See the most recent version for more information: https://www.who.int/data/data-collection-tools/who-mortality-database	World Health Organization (WHO)	http://www.who.int/whosis/mort/download/en/index.html
16968	LUX	1995	Luxembourg Vital Registration - Deaths 1995 ICD9	Luxembourg Vital Registration - Deaths 1995 ICD9.	This country-year was extracted from the WHO Mortality Database. See the most recent version for more information: https://www.who.int/data/data-collection-tools/who-mortality-database	World Health Organization (WHO)	http://www.who.int/whosis/mort/download/en/index.html
16969	LUX	1996	Luxembourg Vital Registration - Deaths 1996 ICD9	Luxembourg Vital Registration - Deaths 1996 ICD9.	This country-year was extracted from the WHO Mortality Database. See the most recent version for more information: https://www.who.int/data/data-collection-tools/who-mortality-database	World Health Organization (WHO)	http://www.who.int/whosis/mort/download/en/index.html
16970	LUX	1997	Luxembourg Vital Registration - Deaths 1997 ICD9	Luxembourg Vital Registration - Deaths 1997 ICD9.	This country-year was extracted from the WHO Mortality Database. See the most recent version for more information: https://www.who.int/data/data-collection-tools/who-mortality-database	World Health Organization (WHO)	http://www.who.int/whosis/mort/download/en/index.html
16971	CHN	1994	Macau Vital Registration - Deaths 1994 ICD9	Macau Vital Registration - Deaths 1994 ICD9.	This country-year was extracted from the WHO Mortality Database. See the most recent version for more information: https://www.who.int/data/data-collection-tools/who-mortality-database	World Health Organization (WHO)	http://www.who.int/whosis/mort/download/en/index.html
16974	MLT	1980	Malta Vital Registration - Deaths 1980 ICD9	Malta Vital Registration - Deaths 1980 ICD9.	This country-year was extracted from the WHO Mortality Database. See the most recent version for more information: https://www.who.int/data/data-collection-tools/who-mortality-database	World Health Organization (WHO)	http://www.who.int/whosis/mort/download/en/index.html
16975	MLT	1981	Malta Vital Registration - Deaths 1981 ICD9	Malta Vital Registration - Deaths 1981 ICD9.	This country-year was extracted from the WHO Mortality Database. See the most recent version for more information: https://www.who.int/data/data-collection-tools/who-mortality-database	World Health Organization (WHO)	http://www.who.int/whosis/mort/download/en/index.html
16976	MLT	1982	Malta Vital Registration - Deaths 1982 ICD9	Malta Vital Registration - Deaths 1982 ICD9.	This country-year was extracted from the WHO Mortality Database. See the most recent version for more information: https://www.who.int/data/data-collection-tools/who-mortality-database	World Health Organization (WHO)	http://www.who.int/whosis/mort/download/en/index.html
16977	MLT	1983	Malta Vital Registration - Deaths 1983 ICD9	Malta Vital Registration - Deaths 1983 ICD9.	This country-year was extracted from the WHO Mortality Database. See the most recent version for more information: https://www.who.int/data/data-collection-tools/who-mortality-database	World Health Organization (WHO)	http://www.who.int/whosis/mort/download/en/index.html
16978	MLT	1984	Malta Vital Registration - Deaths 1984 ICD9	Malta Vital Registration - Deaths 1984 ICD9.	This country-year was extracted from the WHO Mortality Database. See the most recent version for more information: https://www.who.int/data/data-collection-tools/who-mortality-database	World Health Organization (WHO)	http://www.who.int/whosis/mort/download/en/index.html
16979	MLT	1985	Malta Vital Registration - Deaths 1985 ICD9	Malta Vital Registration - Deaths 1985 ICD9.	This country-year was extracted from the WHO Mortality Database. See the most recent version for more information: https://www.who.int/data/data-collection-tools/who-mortality-database	World Health Organization (WHO)	http://www.who.int/whosis/mort/download/en/index.html
16980	MLT	1986	Malta Vital Registration - Deaths 1986 ICD9	Malta Vital Registration - Deaths 1986 ICD9.	This country-year was extracted from the WHO Mortality Database. See the most recent version for more information: https://www.who.int/data/data-collection-tools/who-mortality-database	World Health Organization (WHO)	http://www.who.int/whosis/mort/download/en/index.html
16981	MLT	1987	Malta Vital Registration - Deaths 1987 ICD9	Malta Vital Registration - Deaths 1987 ICD9.	This country-year was extracted from the WHO Mortality Database. See the most recent version for more information: https://www.who.int/data/data-collection-tools/who-mortality-database	World Health Organization (WHO)	http://www.who.int/whosis/mort/download/en/index.html
16982	MLT	1988	Malta Vital Registration - Deaths 1988 ICD9	Malta Vital Registration - Deaths 1988 ICD9.	This country-year was extracted from the WHO Mortality Database. See the most recent version for more information: https://www.who.int/data/data-collection-tools/who-mortality-database	World Health Organization (WHO)	http://www.who.int/whosis/mort/download/en/index.html
16983	MLT	1989	Malta Vital Registration - Deaths 1989 ICD9	Malta Vital Registration - Deaths 1989 ICD9.	This country-year was extracted from the WHO Mortality Database. See the most recent version for more information: https://www.who.int/data/data-collection-tools/who-mortality-database	World Health Organization (WHO)	http://www.who.int/whosis/mort/download/en/index.html
16984	MLT	1990	Malta Vital Registration - Deaths 1990 ICD9	Malta Vital Registration - Deaths 1990 ICD9.	This country-year was extracted from the WHO Mortality Database. See the most recent version for more information: https://www.who.int/data/data-collection-tools/who-mortality-database	World Health Organization (WHO)	http://www.who.int/whosis/mort/download/en/index.html
16985	MLT	1991	Malta Vital Registration - Deaths 1991 ICD9	Malta Vital Registration - Deaths 1991 ICD9.	This country-year was extracted from the WHO Mortality Database. See the most recent version for more information: https://www.who.int/data/data-collection-tools/who-mortality-database	World Health Organization (WHO)	http://www.who.int/whosis/mort/download/en/index.html
16986	MLT	1992	Malta Vital Registration - Deaths 1992 ICD9	Malta Vital Registration - Deaths 1992 ICD9.	This country-year was extracted from the WHO Mortality Database. See the most recent version for more information: https://www.who.int/data/data-collection-tools/who-mortality-database	World Health Organization (WHO)	http://www.who.int/whosis/mort/download/en/index.html
16987	MLT	1993	Malta Vital Registration - Deaths 1993 ICD9	Malta Vital Registration - Deaths 1993 ICD9.	This country-year was extracted from the WHO Mortality Database. See the most recent version for more information: https://www.who.int/data/data-collection-tools/who-mortality-database	World Health Organization (WHO)	http://www.who.int/whosis/mort/download/en/index.html
16988	MLT	1994	Malta Vital Registration - Deaths 1994 ICD9	Malta Vital Registration - Deaths 1994 ICD9.	This country-year was extracted from the WHO Mortality Database. See the most recent version for more information: https://www.who.int/data/data-collection-tools/who-mortality-database	World Health Organization (WHO)	http://www.who.int/whosis/mort/download/en/index.html
17002	MUS	1991	Mauritius Vital Registration - Deaths 1991 ICD9	Mauritius Vital Registration - Deaths 1991 ICD9.	This country-year was extracted from the WHO Mortality Database. See the most recent version for more information: https://www.who.int/data/data-collection-tools/who-mortality-database	World Health Organization (WHO)	http://www.who.int/whosis/mort/download/en/index.html
17003	MUS	1992	Mauritius Vital Registration - Deaths 1992 ICD9	Mauritius Vital Registration - Deaths 1992 ICD9.	This country-year was extracted from the WHO Mortality Database. See the most recent version for more information: https://www.who.int/data/data-collection-tools/who-mortality-database	World Health Organization (WHO)	http://www.who.int/whosis/mort/download/en/index.html
17004	MUS	1993	Mauritius Vital Registration - Deaths 1993 ICD9	Mauritius Vital Registration - Deaths 1993 ICD9.	This country-year was extracted from the WHO Mortality Database. See the most recent version for more information: https://www.who.int/data/data-collection-tools/who-mortality-database	World Health Organization (WHO)	http://www.who.int/whosis/mort/download/en/index.html
17005	MUS	1994	Mauritius Vital Registration - Deaths 1994 ICD9	Mauritius Vital Registration - Deaths 1994 ICD9.	This country-year was extracted from the WHO Mortality Database. See the most recent version for more information: https://www.who.int/data/data-collection-tools/who-mortality-database	World Health Organization (WHO)	http://www.who.int/whosis/mort/download/en/index.html
17006	MUS	1995	Mauritius Vital Registration - Deaths 1995 ICD9	Mauritius Vital Registration - Deaths 1995 ICD9.	This country-year was extracted from the WHO Mortality Database. See the most recent version for more information: https://www.who.int/data/data-collection-tools/who-mortality-database	World Health Organization (WHO)	http://www.who.int/whosis/mort/download/en/index.html
17007	MUS	1996	Mauritius Vital Registration - Deaths 1996 ICD9	Mauritius Vital Registration - Deaths 1996 ICD9.	This country-year was extracted from the WHO Mortality Database. See the most recent version for more information: https://www.who.int/data/data-collection-tools/who-mortality-database	World Health Organization (WHO)	http://www.who.int/whosis/mort/download/en/index.html
17008	MUS	1997	Mauritius Vital Registration - Deaths 1997 ICD9	Mauritius Vital Registration - Deaths 1997 ICD9.	This country-year was extracted from the WHO Mortality Database. See the most recent version for more information: https://www.who.int/data/data-collection-tools/who-mortality-database	World Health Organization (WHO)	http://www.who.int/whosis/mort/download/en/index.html
17009	MUS	1998	Mauritius Vital Registration - Deaths 1998 ICD9	Mauritius Vital Registration - Deaths 1998 ICD9.	This country-year was extracted from the WHO Mortality Database. See the most recent version for more information: https://www.who.int/data/data-collection-tools/who-mortality-database	World Health Organization (WHO)	http://www.who.int/whosis/mort/download/en/index.html
17010	MUS	1999	Mauritius Vital Registration - Deaths 1999 ICD9	Mauritius Vital Registration - Deaths 1999 ICD9.	This country-year was extracted from the WHO Mortality Database. See the most recent version for more information: https://www.who.int/data/data-collection-tools/who-mortality-database	World Health Organization (WHO)	http://www.who.int/whosis/mort/download/en/index.html
17011	MUS	2000	Mauritius Vital Registration - Deaths 2000 ICD9	Mauritius Vital Registration - Deaths 2000 ICD9.	This country-year was extracted from the WHO Mortality Database. See the most recent version for more information: https://www.who.int/data/data-collection-tools/who-mortality-database	World Health Organization (WHO)	http://www.who.int/whosis/mort/download/en/index.html
17012	MUS	2001	Mauritius Vital Registration - Deaths 2001 ICD9	Mauritius Vital Registration - Deaths 2001 ICD9.	This country-year was extracted from the WHO Mortality Database. See the most recent version for more information: https://www.who.int/data/data-collection-tools/who-mortality-database	World Health Organization (WHO)	http://www.who.int/whosis/mort/download/en/index.html
17013	MUS	2002	Mauritius Vital Registration - Deaths 2002 ICD9	Mauritius Vital Registration - Deaths 2002 ICD9.	This country-year was extracted from the WHO Mortality Database. See the most recent version for more information: https://www.who.int/data/data-collection-tools/who-mortality-database	World Health Organization (WHO)	http://www.who.int/whosis/mort/download/en/index.html
17014	MUS	2003	Mauritius Vital Registration - Deaths 2003 ICD9	Mauritius Vital Registration - Deaths 2003 ICD9.	This country-year was extracted from the WHO Mortality Database. See the most recent version for more information: https://www.who.int/data/data-collection-tools/who-mortality-database	World Health Organization (WHO)	http://www.who.int/whosis/mort/download/en/index.html
17015	MUS	2004	Mauritius Vital Registration - Deaths 2004 ICD9	Mauritius Vital Registration - Deaths 2004 ICD9.	This country-year was extracted from the WHO Mortality Database. See the most recent version for more information: https://www.who.int/data/data-collection-tools/who-mortality-database	World Health Organization (WHO)	http://www.who.int/whosis/mort/download/en/index.html
17044	NLD	1980	Netherlands Vital Registration - Deaths 1980 ICD9	Netherlands Vital Registration - Deaths 1980 ICD9.	This country-year was extracted from the WHO Mortality Database. See the most recent version for more information: https://www.who.int/data/data-collection-tools/who-mortality-database	World Health Organization (WHO)	http://www.who.int/whosis/mort/download/en/index.html
17045	NLD	1981	Netherlands Vital Registration - Deaths 1981 ICD9	Netherlands Vital Registration - Deaths 1981 ICD9.	This country-year was extracted from the WHO Mortality Database. See the most recent version for more information: https://www.who.int/data/data-collection-tools/who-mortality-database	World Health Organization (WHO)	http://www.who.int/whosis/mort/download/en/index.html
17046	NLD	1982	Netherlands Vital Registration - Deaths 1982 ICD9	Netherlands Vital Registration - Deaths 1982 ICD9.	This country-year was extracted from the WHO Mortality Database. See the most recent version for more information: https://www.who.int/data/data-collection-tools/who-mortality-database	World Health Organization (WHO)	http://www.who.int/whosis/mort/download/en/index.html
17047	NLD	1983	Netherlands Vital Registration - Deaths 1983 ICD9	Netherlands Vital Registration - Deaths 1983 ICD9.	This country-year was extracted from the WHO Mortality Database. See the most recent version for more information: https://www.who.int/data/data-collection-tools/who-mortality-database	World Health Organization (WHO)	http://www.who.int/whosis/mort/download/en/index.html
17048	NLD	1984	Netherlands Vital Registration - Deaths 1984 ICD9	Netherlands Vital Registration - Deaths 1984 ICD9.	This country-year was extracted from the WHO Mortality Database. See the most recent version for more information: https://www.who.int/data/data-collection-tools/who-mortality-database	World Health Organization (WHO)	http://www.who.int/whosis/mort/download/en/index.html
17049	NLD	1985	Netherlands Vital Registration - Deaths 1985 ICD9	Netherlands Vital Registration - Deaths 1985 ICD9.	This country-year was extracted from the WHO Mortality Database. See the most recent version for more information: https://www.who.int/data/data-collection-tools/who-mortality-database	World Health Organization (WHO)	http://www.who.int/whosis/mort/download/en/index.html
17050	NLD	1986	Netherlands Vital Registration - Deaths 1986 ICD9	Netherlands Vital Registration - Deaths 1986 ICD9.	This country-year was extracted from the WHO Mortality Database. See the most recent version for more information: https://www.who.int/data/data-collection-tools/who-mortality-database	World Health Organization (WHO)	http://www.who.int/whosis/mort/download/en/index.html
17051	NLD	1987	Netherlands Vital Registration - Deaths 1987 ICD9	Netherlands Vital Registration - Deaths 1987 ICD9.	This country-year was extracted from the WHO Mortality Database. See the most recent version for more information: https://www.who.int/data/data-collection-tools/who-mortality-database	World Health Organization (WHO)	http://www.who.int/whosis/mort/download/en/index.html
17052	NLD	1988	Netherlands Vital Registration - Deaths 1988 ICD9	Netherlands Vital Registration - Deaths 1988 ICD9.	This country-year was extracted from the WHO Mortality Database. See the most recent version for more information: https://www.who.int/data/data-collection-tools/who-mortality-database	World Health Organization (WHO)	http://www.who.int/whosis/mort/download/en/index.html
17053	NLD	1989	Netherlands Vital Registration - Deaths 1989 ICD9	Netherlands Vital Registration - Deaths 1989 ICD9.	This country-year was extracted from the WHO Mortality Database. See the most recent version for more information: https://www.who.int/data/data-collection-tools/who-mortality-database	World Health Organization (WHO)	http://www.who.int/whosis/mort/download/en/index.html
17054	NLD	1990	Netherlands Vital Registration - Deaths 1990 ICD9	Netherlands Vital Registration - Deaths 1990 ICD9.	This country-year was extracted from the WHO Mortality Database. See the most recent version for more information: https://www.who.int/data/data-collection-tools/who-mortality-database	World Health Organization (WHO)	http://www.who.int/whosis/mort/download/en/index.html
17055	NLD	1991	Netherlands Vital Registration - Deaths 1991 ICD9	Netherlands Vital Registration - Deaths 1991 ICD9.	This country-year was extracted from the WHO Mortality Database. See the most recent version for more information: https://www.who.int/data/data-collection-tools/who-mortality-database	World Health Organization (WHO)	http://www.who.int/whosis/mort/download/en/index.html
17056	NLD	1992	Netherlands Vital Registration - Deaths 1992 ICD9	Netherlands Vital Registration - Deaths 1992 ICD9.	This country-year was extracted from the WHO Mortality Database. See the most recent version for more information: https://www.who.int/data/data-collection-tools/who-mortality-database	World Health Organization (WHO)	http://www.who.int/whosis/mort/download/en/index.html
17057	NLD	1993	Netherlands Vital Registration - Deaths 1993 ICD9	Netherlands Vital Registration - Deaths 1993 ICD9.	This country-year was extracted from the WHO Mortality Database. See the most recent version for more information: https://www.who.int/data/data-collection-tools/who-mortality-database	World Health Organization (WHO)	http://www.who.int/whosis/mort/download/en/index.html
17058	NLD	1994	Netherlands Vital Registration - Deaths 1994 ICD9	Netherlands Vital Registration - Deaths 1994 ICD9.	This country-year was extracted from the WHO Mortality Database. See the most recent version for more information: https://www.who.int/data/data-collection-tools/who-mortality-database	World Health Organization (WHO)	http://www.who.int/whosis/mort/download/en/index.html
17059	NLD	1995	Netherlands Vital Registration - Deaths 1995 ICD9	Netherlands Vital Registration - Deaths 1995 ICD9.	This country-year was extracted from the WHO Mortality Database. See the most recent version for more information: https://www.who.int/data/data-collection-tools/who-mortality-database	World Health Organization (WHO)	http://www.who.int/whosis/mort/download/en/index.html
17174	PRT	1984	Portugal Vital Registration - Deaths 1984 ICD9	Portugal Vital Registration - Deaths 1984 ICD9.	This country-year was extracted from the WHO Mortality Database. See the most recent version for more information: https://www.who.int/data/data-collection-tools/who-mortality-database	World Health Organization (WHO)	http://www.who.int/whosis/mort/download/en/index.html
17175	PRT	1985	Portugal Vital Registration - Deaths 1985 ICD9	Portugal Vital Registration - Deaths 1985 ICD9.	This country-year was extracted from the WHO Mortality Database. See the most recent version for more information: https://www.who.int/data/data-collection-tools/who-mortality-database	World Health Organization (WHO)	http://www.who.int/whosis/mort/download/en/index.html
17176	PRT	1986	Portugal Vital Registration - Deaths 1986 ICD9	Portugal Vital Registration - Deaths 1986 ICD9.	This country-year was extracted from the WHO Mortality Database. See the most recent version for more information: https://www.who.int/data/data-collection-tools/who-mortality-database	World Health Organization (WHO)	http://www.who.int/whosis/mort/download/en/index.html
17177	PRT	1987	Portugal Vital Registration - Deaths 1987 ICD9	Portugal Vital Registration - Deaths 1987 ICD9.	This country-year was extracted from the WHO Mortality Database. See the most recent version for more information: https://www.who.int/data/data-collection-tools/who-mortality-database	World Health Organization (WHO)	http://www.who.int/whosis/mort/download/en/index.html
17178	PRT	1988	Portugal Vital Registration - Deaths 1988 ICD9	Portugal Vital Registration - Deaths 1988 ICD9.	This country-year was extracted from the WHO Mortality Database. See the most recent version for more information: https://www.who.int/data/data-collection-tools/who-mortality-database	World Health Organization (WHO)	http://www.who.int/whosis/mort/download/en/index.html
17179	PRT	1989	Portugal Vital Registration - Deaths 1989 ICD9	Portugal Vital Registration - Deaths 1989 ICD9.	This country-year was extracted from the WHO Mortality Database. See the most recent version for more information: https://www.who.int/data/data-collection-tools/who-mortality-database	World Health Organization (WHO)	http://www.who.int/whosis/mort/download/en/index.html
17180	PRT	1990	Portugal Vital Registration - Deaths 1990 ICD9	Portugal Vital Registration - Deaths 1990 ICD9.	This country-year was extracted from the WHO Mortality Database. See the most recent version for more information: https://www.who.int/data/data-collection-tools/who-mortality-database	World Health Organization (WHO)	http://www.who.int/whosis/mort/download/en/index.html
17181	PRT	1991	Portugal Vital Registration - Deaths 1991 ICD9	Portugal Vital Registration - Deaths 1991 ICD9.	This country-year was extracted from the WHO Mortality Database. See the most recent version for more information: https://www.who.int/data/data-collection-tools/who-mortality-database	World Health Organization (WHO)	http://www.who.int/whosis/mort/download/en/index.html
17182	PRT	1992	Portugal Vital Registration - Deaths 1992 ICD9	Portugal Vital Registration - Deaths 1992 ICD9.	This country-year was extracted from the WHO Mortality Database. See the most recent version for more information: https://www.who.int/data/data-collection-tools/who-mortality-database	World Health Organization (WHO)	http://www.who.int/whosis/mort/download/en/index.html
17183	PRT	1993	Portugal Vital Registration - Deaths 1993 ICD9	Portugal Vital Registration - Deaths 1993 ICD9.	This country-year was extracted from the WHO Mortality Database. See the most recent version for more information: https://www.who.int/data/data-collection-tools/who-mortality-database	World Health Organization (WHO)	http://www.who.int/whosis/mort/download/en/index.html
17184	PRT	1994	Portugal Vital Registration - Deaths 1994 ICD9	Portugal Vital Registration - Deaths 1994 ICD9.	This country-year was extracted from the WHO Mortality Database. See the most recent version for more information: https://www.who.int/data/data-collection-tools/who-mortality-database	World Health Organization (WHO)	http://www.who.int/whosis/mort/download/en/index.html
17185	PRT	1995	Portugal Vital Registration - Deaths 1995 ICD9	Portugal Vital Registration - Deaths 1995 ICD9.	This country-year was extracted from the WHO Mortality Database. See the most recent version for more information: https://www.who.int/data/data-collection-tools/who-mortality-database	World Health Organization (WHO)	http://www.who.int/whosis/mort/download/en/index.html
17186	PRT	1996	Portugal Vital Registration - Deaths 1996 ICD9	Portugal Vital Registration - Deaths 1996 ICD9.	This country-year was extracted from the WHO Mortality Database. See the most recent version for more information: https://www.who.int/data/data-collection-tools/who-mortality-database	World Health Organization (WHO)	http://www.who.int/whosis/mort/download/en/index.html
17187	PRT	1997	Portugal Vital Registration - Deaths 1997 ICD9	Portugal Vital Registration - Deaths 1997 ICD9.	This country-year was extracted from the WHO Mortality Database. See the most recent version for more information: https://www.who.int/data/data-collection-tools/who-mortality-database	World Health Organization (WHO)	http://www.who.int/whosis/mort/download/en/index.html
17188	PRT	1998	Portugal Vital Registration - Deaths 1998 ICD9	Portugal Vital Registration - Deaths 1998 ICD9.	This country-year was extracted from the WHO Mortality Database. See the most recent version for more information: https://www.who.int/data/data-collection-tools/who-mortality-database	World Health Organization (WHO)	http://www.who.int/whosis/mort/download/en/index.html
17189	PRT	1999	Portugal Vital Registration - Deaths 1999 ICD9	Portugal Vital Registration - Deaths 1999 ICD9.	This country-year was extracted from the WHO Mortality Database. See the most recent version for more information: https://www.who.int/data/data-collection-tools/who-mortality-database	World Health Organization (WHO)	http://www.who.int/whosis/mort/download/en/index.html
17190	PRT	2000	Portugal Vital Registration - Deaths 2000 ICD9	Portugal Vital Registration - Deaths 2000 ICD9.	This country-year was extracted from the WHO Mortality Database. See the most recent version for more information: https://www.who.int/data/data-collection-tools/who-mortality-database	World Health Organization (WHO)	http://www.who.int/whosis/mort/download/en/index.html
17191	PRT	2001	Portugal Vital Registration - Deaths 2001 ICD9	Portugal Vital Registration - Deaths 2001 ICD9.	This country-year was extracted from the WHO Mortality Database. See the most recent version for more information: https://www.who.int/data/data-collection-tools/who-mortality-database	World Health Organization (WHO)	http://www.who.int/whosis/mort/download/en/index.html
17304	SMR	1995	San Marino Vital Registration - Deaths 1995 ICD9	San Marino Vital Registration - Deaths 1995 ICD9.	This country-year was extracted from the WHO Mortality Database. See the most recent version for more information: https://www.who.int/data/data-collection-tools/who-mortality-database	World Health Organization (WHO)	http://www.who.int/whosis/mort/download/en/index.html
17305	SMR	1996	San Marino Vital Registration - Deaths 1996 ICD9	San Marino Vital Registration - Deaths 1996 ICD9.	This country-year was extracted from the WHO Mortality Database. See the most recent version for more information: https://www.who.int/data/data-collection-tools/who-mortality-database	World Health Organization (WHO)	http://www.who.int/whosis/mort/download/en/index.html
17306	SMR	1997	San Marino Vital Registration - Deaths 1997 ICD9	San Marino Vital Registration - Deaths 1997 ICD9.	This country-year was extracted from the WHO Mortality Database. See the most recent version for more information: https://www.who.int/data/data-collection-tools/who-mortality-database	World Health Organization (WHO)	http://www.who.int/whosis/mort/download/en/index.html
17307	SMR	1998	San Marino Vital Registration - Deaths 1998 ICD9	San Marino Vital Registration - Deaths 1998 ICD9.	This country-year was extracted from the WHO Mortality Database. See the most recent version for more information: https://www.who.int/data/data-collection-tools/who-mortality-database	World Health Organization (WHO)	http://www.who.int/whosis/mort/download/en/index.html
17308	SMR	1999	San Marino Vital Registration - Deaths 1999 ICD9	San Marino Vital Registration - Deaths 1999 ICD9.	This country-year was extracted from the WHO Mortality Database. See the most recent version for more information: https://www.who.int/data/data-collection-tools/who-mortality-database	World Health Organization (WHO)	http://www.who.int/whosis/mort/download/en/index.html
17309	SMR	2000	San Marino Vital Registration - Deaths 2000 ICD9	San Marino Vital Registration - Deaths 2000 ICD9.	This country-year was extracted from the WHO Mortality Database. See the most recent version for more information: https://www.who.int/data/data-collection-tools/who-mortality-database	World Health Organization (WHO)	http://www.who.int/whosis/mort/download/en/index.html
17348	SVK	1992	Slovakia Vital Registration - Deaths 1992 ICD9	Slovakia Vital Registration - Deaths 1992 ICD9.	This country-year was extracted from the WHO Mortality Database. See the most recent version for more information: https://www.who.int/data/data-collection-tools/who-mortality-database	World Health Organization (WHO)	http://www.who.int/whosis/mort/download/en/index.html
17349	SVK	1993	Slovakia Vital Registration - Deaths 1993 ICD9	Slovakia Vital Registration - Deaths 1993 ICD9.	This country-year was extracted from the WHO Mortality Database. See the most recent version for more information: https://www.who.int/data/data-collection-tools/who-mortality-database	World Health Organization (WHO)	http://www.who.int/whosis/mort/download/en/index.html
17350	SVN	1985	Yugoslavia - Slovenia Vital Registration - Deaths 1985 ICD9	Yugoslavia - Slovenia Vital Registration - Deaths 1985 ICD9.	This country-year was extracted from the WHO Mortality Database. See the most recent version for more information: https://www.who.int/data/data-collection-tools/who-mortality-database	World Health Organization (WHO)	http://www.who.int/whosis/mort/download/en/index.html
17351	SVN	1986	Yugoslavia - Slovenia Vital Registration - Deaths 1986 ICD9	Yugoslavia - Slovenia Vital Registration - Deaths 1986 ICD9.	This country-year was extracted from the WHO Mortality Database. See the most recent version for more information: https://www.who.int/data/data-collection-tools/who-mortality-database	World Health Organization (WHO)	http://www.who.int/whosis/mort/download/en/index.html
17352	SVN	1987	Yugoslavia - Slovenia Vital Registration - Deaths 1987 ICD9	Yugoslavia - Slovenia Vital Registration - Deaths 1987 ICD9.	This country-year was extracted from the WHO Mortality Database. See the most recent version for more information: https://www.who.int/data/data-collection-tools/who-mortality-database	World Health Organization (WHO)	http://www.who.int/whosis/mort/download/en/index.html
17353	SVN	1988	Yugoslavia - Slovenia Vital Registration - Deaths 1988 ICD9	Yugoslavia - Slovenia Vital Registration - Deaths 1988 ICD9.	This country-year was extracted from the WHO Mortality Database. See the most recent version for more information: https://www.who.int/data/data-collection-tools/who-mortality-database	World Health Organization (WHO)	http://www.who.int/whosis/mort/download/en/index.html
17354	SVN	1989	Slovenia Vital Registration - Deaths 1989 ICD9	Slovenia Vital Registration - Deaths 1989 ICD9.	This country-year was extracted from the WHO Mortality Database. See the most recent version for more information: https://www.who.int/data/data-collection-tools/who-mortality-database	World Health Organization (WHO)	http://www.who.int/whosis/mort/download/en/index.html
17355	SVN	1990	Yugoslavia - Slovenia Vital Registration - Deaths 1990 ICD9	Yugoslavia - Slovenia Vital Registration - Deaths 1990 ICD9.	This country-year was extracted from the WHO Mortality Database. See the most recent version for more information: https://www.who.int/data/data-collection-tools/who-mortality-database	World Health Organization (WHO)	http://www.who.int/whosis/mort/download/en/index.html
17356	SVN	1991	Slovenia Vital Registration - Deaths 1991 ICD9	Slovenia Vital Registration - Deaths 1991 ICD9.	This country-year was extracted from the WHO Mortality Database. See the most recent version for more information: https://www.who.int/data/data-collection-tools/who-mortality-database	World Health Organization (WHO)	http://www.who.int/whosis/mort/download/en/index.html
17357	SVN	1992	Slovenia Vital Registration - Deaths 1992 ICD9	Slovenia Vital Registration - Deaths 1992 ICD9.	This country-year was extracted from the WHO Mortality Database. See the most recent version for more information: https://www.who.int/data/data-collection-tools/who-mortality-database	World Health Organization (WHO)	http://www.who.int/whosis/mort/download/en/index.html
17358	SVN	1993	Slovenia Vital Registration - Deaths 1993 ICD9	Slovenia Vital Registration - Deaths 1993 ICD9.	This country-year was extracted from the WHO Mortality Database. See the most recent version for more information: https://www.who.int/data/data-collection-tools/who-mortality-database	World Health Organization (WHO)	http://www.who.int/whosis/mort/download/en/index.html
17359	SVN	1994	Slovenia Vital Registration - Deaths 1994 ICD9	Slovenia Vital Registration - Deaths 1994 ICD9.	This country-year was extracted from the WHO Mortality Database. See the most recent version for more information: https://www.who.int/data/data-collection-tools/who-mortality-database	World Health Organization (WHO)	http://www.who.int/whosis/mort/download/en/index.html
17360	SVN	1995	Slovenia Vital Registration - Deaths 1995 ICD9	Slovenia Vital Registration - Deaths 1995 ICD9.	This country-year was extracted from the WHO Mortality Database. See the most recent version for more information: https://www.who.int/data/data-collection-tools/who-mortality-database	World Health Organization (WHO)	http://www.who.int/whosis/mort/download/en/index.html
17361	SVN	1996	Slovenia Vital Registration - Deaths 1996 ICD9	Slovenia Vital Registration - Deaths 1996 ICD9.	This country-year was extracted from the WHO Mortality Database. See the most recent version for more information: https://www.who.int/data/data-collection-tools/who-mortality-database	World Health Organization (WHO)	http://www.who.int/whosis/mort/download/en/index.html
17365	ESP	1980	Spain Vital Registration - Deaths 1980 ICD9	Spain Vital Registration - Deaths 1980 ICD9.	This country-year was extracted from the WHO Mortality Database. See the most recent version for more information: https://www.who.int/data/data-collection-tools/who-mortality-database	World Health Organization (WHO)	http://www.who.int/whosis/mort/download/en/index.html
17366	ESP	1981	Spain Vital Registration - Deaths 1981 ICD9	Spain Vital Registration - Deaths 1981 ICD9.	This country-year was extracted from the WHO Mortality Database. See the most recent version for more information: https://www.who.int/data/data-collection-tools/who-mortality-database	World Health Organization (WHO)	http://www.who.int/whosis/mort/download/en/index.html
17367	ESP	1982	Spain Vital Registration - Deaths 1982 ICD9	Spain Vital Registration - Deaths 1982 ICD9.	This country-year was extracted from the WHO Mortality Database. See the most recent version for more information: https://www.who.int/data/data-collection-tools/who-mortality-database	World Health Organization (WHO)	http://www.who.int/whosis/mort/download/en/index.html
17368	ESP	1983	Spain Vital Registration - Deaths 1983 ICD9	Spain Vital Registration - Deaths 1983 ICD9.	This country-year was extracted from the WHO Mortality Database. See the most recent version for more information: https://www.who.int/data/data-collection-tools/who-mortality-database	World Health Organization (WHO)	http://www.who.int/whosis/mort/download/en/index.html
17369	ESP	1984	Spain Vital Registration - Deaths 1984 ICD9	Spain Vital Registration - Deaths 1984 ICD9.	This country-year was extracted from the WHO Mortality Database. See the most recent version for more information: https://www.who.int/data/data-collection-tools/who-mortality-database	World Health Organization (WHO)	http://www.who.int/whosis/mort/download/en/index.html
17370	ESP	1985	Spain Vital Registration - Deaths 1985 ICD9	Spain Vital Registration - Deaths 1985 ICD9.	This country-year was extracted from the WHO Mortality Database. See the most recent version for more information: https://www.who.int/data/data-collection-tools/who-mortality-database	World Health Organization (WHO)	http://www.who.int/whosis/mort/download/en/index.html
17371	ESP	1986	Spain Vital Registration - Deaths 1986 ICD9	Spain Vital Registration - Deaths 1986 ICD9.	This country-year was extracted from the WHO Mortality Database. See the most recent version for more information: https://www.who.int/data/data-collection-tools/who-mortality-database	World Health Organization (WHO)	http://www.who.int/whosis/mort/download/en/index.html
17372	ESP	1987	Spain Vital Registration - Deaths 1987 ICD9	Spain Vital Registration - Deaths 1987 ICD9.	This country-year was extracted from the WHO Mortality Database. See the most recent version for more information: https://www.who.int/data/data-collection-tools/who-mortality-database	World Health Organization (WHO)	http://www.who.int/whosis/mort/download/en/index.html
17373	ESP	1988	Spain Vital Registration - Deaths 1988 ICD9	Spain Vital Registration - Deaths 1988 ICD9.	This country-year was extracted from the WHO Mortality Database. See the most recent version for more information: https://www.who.int/data/data-collection-tools/who-mortality-database	World Health Organization (WHO)	http://www.who.int/whosis/mort/download/en/index.html
17374	ESP	1989	Spain Vital Registration - Deaths 1989 ICD9	Spain Vital Registration - Deaths 1989 ICD9.	This country-year was extracted from the WHO Mortality Database. See the most recent version for more information: https://www.who.int/data/data-collection-tools/who-mortality-database	World Health Organization (WHO)	http://www.who.int/whosis/mort/download/en/index.html
17375	ESP	1990	Spain Vital Registration - Deaths 1990 ICD9	Spain Vital Registration - Deaths 1990 ICD9.	This country-year was extracted from the WHO Mortality Database. See the most recent version for more information: https://www.who.int/data/data-collection-tools/who-mortality-database	World Health Organization (WHO)	http://www.who.int/whosis/mort/download/en/index.html
17376	ESP	1991	Spain Vital Registration - Deaths 1991 ICD9	Spain Vital Registration - Deaths 1991 ICD9.	This country-year was extracted from the WHO Mortality Database. See the most recent version for more information: https://www.who.int/data/data-collection-tools/who-mortality-database	World Health Organization (WHO)	http://www.who.int/whosis/mort/download/en/index.html
17377	ESP	1992	Spain Vital Registration - Deaths 1992 ICD9	Spain Vital Registration - Deaths 1992 ICD9.	This country-year was extracted from the WHO Mortality Database. See the most recent version for more information: https://www.who.int/data/data-collection-tools/who-mortality-database	World Health Organization (WHO)	http://www.who.int/whosis/mort/download/en/index.html
17378	ESP	1993	Spain Vital Registration - Deaths 1993 ICD9	Spain Vital Registration - Deaths 1993 ICD9.	This country-year was extracted from the WHO Mortality Database. See the most recent version for more information: https://www.who.int/data/data-collection-tools/who-mortality-database	World Health Organization (WHO)	http://www.who.int/whosis/mort/download/en/index.html
17379	ESP	1994	Spain Vital Registration - Deaths 1994 ICD9	Spain Vital Registration - Deaths 1994 ICD9.	This country-year was extracted from the WHO Mortality Database. See the most recent version for more information: https://www.who.int/data/data-collection-tools/who-mortality-database	World Health Organization (WHO)	http://www.who.int/whosis/mort/download/en/index.html
17380	ESP	1995	Spain Vital Registration - Deaths 1995 ICD9	Spain Vital Registration - Deaths 1995 ICD9.	This country-year was extracted from the WHO Mortality Database. See the most recent version for more information: https://www.who.int/data/data-collection-tools/who-mortality-database	World Health Organization (WHO)	http://www.who.int/whosis/mort/download/en/index.html
17381	ESP	1996	Spain Vital Registration - Deaths 1996 ICD9	Spain Vital Registration - Deaths 1996 ICD9.	This country-year was extracted from the WHO Mortality Database. See the most recent version for more information: https://www.who.int/data/data-collection-tools/who-mortality-database	World Health Organization (WHO)	http://www.who.int/whosis/mort/download/en/index.html
17382	ESP	1997	Spain Vital Registration - Deaths 1997 ICD9	Spain Vital Registration - Deaths 1997 ICD9.	This country-year was extracted from the WHO Mortality Database. See the most recent version for more information: https://www.who.int/data/data-collection-tools/who-mortality-database	World Health Organization (WHO)	http://www.who.int/whosis/mort/download/en/index.html
17383	ESP	1998	Spain Vital Registration - Deaths 1998 ICD9	Spain Vital Registration - Deaths 1998 ICD9.	This country-year was extracted from the WHO Mortality Database. See the most recent version for more information: https://www.who.int/data/data-collection-tools/who-mortality-database	World Health Organization (WHO)	http://www.who.int/whosis/mort/download/en/index.html
17448	MKD	1991	Macedonia Vital Registration - Deaths 1991 ICD9	Macedonia Vital Registration - Deaths 1991 ICD9.	This country-year was extracted from the WHO Mortality Database. See the most recent version for more information: https://www.who.int/data/data-collection-tools/who-mortality-database	World Health Organization (WHO)	http://www.who.int/whosis/mort/download/en/index.html
17449	MKD	1992	Macedonia Vital Registration - Deaths 1992 ICD9	Macedonia Vital Registration - Deaths 1992 ICD9.	This country-year was extracted from the WHO Mortality Database. See the most recent version for more information: https://www.who.int/data/data-collection-tools/who-mortality-database	World Health Organization (WHO)	http://www.who.int/whosis/mort/download/en/index.html
17450	MKD	1993	Macedonia Vital Registration - Deaths 1993 ICD9	Macedonia Vital Registration - Deaths 1993 ICD9.	This country-year was extracted from the WHO Mortality Database. See the most recent version for more information: https://www.who.int/data/data-collection-tools/who-mortality-database	World Health Organization (WHO)	http://www.who.int/whosis/mort/download/en/index.html
17451	MKD	1994	Macedonia Vital Registration - Deaths 1994 ICD9	Macedonia Vital Registration - Deaths 1994 ICD9.	This country-year was extracted from the WHO Mortality Database. See the most recent version for more information: https://www.who.int/data/data-collection-tools/who-mortality-database	World Health Organization (WHO)	http://www.who.int/whosis/mort/download/en/index.html
17452	MKD	1995	Macedonia Vital Registration - Deaths 1995 ICD9	Macedonia Vital Registration - Deaths 1995 ICD9.	This country-year was extracted from the WHO Mortality Database. See the most recent version for more information: https://www.who.int/data/data-collection-tools/who-mortality-database	World Health Organization (WHO)	http://www.who.int/whosis/mort/download/en/index.html
17453	MKD	1996	Macedonia Vital Registration - Deaths 1996 ICD9	Macedonia Vital Registration - Deaths 1996 ICD9.	This country-year was extracted from the WHO Mortality Database. See the most recent version for more information: https://www.who.int/data/data-collection-tools/who-mortality-database	World Health Organization (WHO)	http://www.who.int/whosis/mort/download/en/index.html
17454	MKD	1997	Macedonia Vital Registration - Deaths 1997 ICD9	Macedonia Vital Registration - Deaths 1997 ICD9.	This country-year was extracted from the WHO Mortality Database. See the most recent version for more information: https://www.who.int/data/data-collection-tools/who-mortality-database	World Health Organization (WHO)	http://www.who.int/whosis/mort/download/en/index.html
17455	MKD	1998	Macedonia Vital Registration - Deaths 1998 ICD9	Macedonia Vital Registration - Deaths 1998 ICD9.	This country-year was extracted from the WHO Mortality Database. See the most recent version for more information: https://www.who.int/data/data-collection-tools/who-mortality-database	World Health Organization (WHO)	http://www.who.int/whosis/mort/download/en/index.html
17456	MKD	1999	Macedonia Vital Registration - Deaths 1999 ICD9	Macedonia Vital Registration - Deaths 1999 ICD9.	This country-year was extracted from the WHO Mortality Database. See the most recent version for more information: https://www.who.int/data/data-collection-tools/who-mortality-database	World Health Organization (WHO)	http://www.who.int/whosis/mort/download/en/index.html
17457	MKD	2000	Macedonia Vital Registration - Deaths 2000 ICD9	Macedonia Vital Registration - Deaths 2000 ICD9.	This country-year was extracted from the WHO Mortality Database. See the most recent version for more information: https://www.who.int/data/data-collection-tools/who-mortality-database	World Health Organization (WHO)	http://www.who.int/whosis/mort/download/en/index.html
17458	MKD	2001	Macedonia Vital Registration - Deaths 2001 ICD9	Macedonia Vital Registration - Deaths 2001 ICD9.	This country-year was extracted from the WHO Mortality Database. See the most recent version for more information: https://www.who.int/data/data-collection-tools/who-mortality-database	World Health Organization (WHO)	http://www.who.int/whosis/mort/download/en/index.html
17459	MKD	2002	Macedonia Vital Registration - Deaths 2002 ICD9	Macedonia Vital Registration - Deaths 2002 ICD9.	This country-year was extracted from the WHO Mortality Database. See the most recent version for more information: https://www.who.int/data/data-collection-tools/who-mortality-database	World Health Organization (WHO)	http://www.who.int/whosis/mort/download/en/index.html
17460	MKD	2003	Macedonia Vital Registration - Deaths 2003 ICD9	Macedonia Vital Registration - Deaths 2003 ICD9.	This country-year was extracted from the WHO Mortality Database. See the most recent version for more information: https://www.who.int/data/data-collection-tools/who-mortality-database	World Health Organization (WHO)	http://www.who.int/whosis/mort/download/en/index.html
17470	THA	1990	Thailand Vital Registration - Deaths 1990 ICD9	Thailand Vital Registration - Deaths 1990 ICD9.	This country-year was extracted from the WHO Mortality Database. See the most recent version for more information: https://www.who.int/data/data-collection-tools/who-mortality-database	World Health Organization (WHO)	http://www.who.int/whosis/mort/download/en/index.html
17471	THA	1991	Thailand Vital Registration - Deaths 1991 ICD9	Thailand Vital Registration - Deaths 1991 ICD9.	This country-year was extracted from the WHO Mortality Database. See the most recent version for more information: https://www.who.int/data/data-collection-tools/who-mortality-database	World Health Organization (WHO)	http://www.who.int/whosis/mort/download/en/index.html
17472	THA	1992	Thailand Vital Registration - Deaths 1992 ICD9	Thailand Vital Registration - Deaths 1992 ICD9.	This country-year was extracted from the WHO Mortality Database. See the most recent version for more information: https://www.who.int/data/data-collection-tools/who-mortality-database	World Health Organization (WHO)	http://www.who.int/whosis/mort/download/en/index.html
17553	GBR	1980	United Kingdom - Northern Ireland Vital Registration - Deaths 1980 ICD9	United Kingdom - Northern Ireland Vital Registration - Deaths 1980 ICD9.	This country-year was extracted from the WHO Mortality Database. See the most recent version for more information: https://www.who.int/data/data-collection-tools/who-mortality-database	World Health Organization (WHO)	http://www.who.int/whosis/mort/download/en/index.html
17554	GBR	1981	United Kingdom - Northern Ireland Vital Registration - Deaths 1981 ICD9	United Kingdom - Northern Ireland Vital Registration - Deaths 1981 ICD9.	This country-year was extracted from the WHO Mortality Database. See the most recent version for more information: https://www.who.int/data/data-collection-tools/who-mortality-database	World Health Organization (WHO)	http://www.who.int/whosis/mort/download/en/index.html
17555	GBR	1982	United Kingdom - Northern Ireland Vital Registration - Deaths 1982 ICD9	United Kingdom - Northern Ireland Vital Registration - Deaths 1982 ICD9.	This country-year was extracted from the WHO Mortality Database. See the most recent version for more information: https://www.who.int/data/data-collection-tools/who-mortality-database	World Health Organization (WHO)	http://www.who.int/whosis/mort/download/en/index.html
17556	GBR	1983	United Kingdom - Northern Ireland Vital Registration - Deaths 1983 ICD9	United Kingdom - Northern Ireland Vital Registration - Deaths 1983 ICD9.	This country-year was extracted from the WHO Mortality Database. See the most recent version for more information: https://www.who.int/data/data-collection-tools/who-mortality-database	World Health Organization (WHO)	http://www.who.int/whosis/mort/download/en/index.html
17557	GBR	1984	United Kingdom - Northern Ireland Vital Registration - Deaths 1984 ICD9	United Kingdom - Northern Ireland Vital Registration - Deaths 1984 ICD9.	This country-year was extracted from the WHO Mortality Database. See the most recent version for more information: https://www.who.int/data/data-collection-tools/who-mortality-database	World Health Organization (WHO)	http://www.who.int/whosis/mort/download/en/index.html
17558	GBR	1985	United Kingdom - Northern Ireland Vital Registration - Deaths 1985 ICD9	United Kingdom - Northern Ireland Vital Registration - Deaths 1985 ICD9.	This country-year was extracted from the WHO Mortality Database. See the most recent version for more information: https://www.who.int/data/data-collection-tools/who-mortality-database	World Health Organization (WHO)	http://www.who.int/whosis/mort/download/en/index.html
17559	GBR	1986	United Kingdom - Northern Ireland Vital Registration - Deaths 1986 ICD9	United Kingdom - Northern Ireland Vital Registration - Deaths 1986 ICD9.	This country-year was extracted from the WHO Mortality Database. See the most recent version for more information: https://www.who.int/data/data-collection-tools/who-mortality-database	World Health Organization (WHO)	http://www.who.int/whosis/mort/download/en/index.html
17560	GBR	1987	United Kingdom - Northern Ireland Vital Registration - Deaths 1987 ICD9	United Kingdom - Northern Ireland Vital Registration - Deaths 1987 ICD9.	This country-year was extracted from the WHO Mortality Database. See the most recent version for more information: https://www.who.int/data/data-collection-tools/who-mortality-database	World Health Organization (WHO)	http://www.who.int/whosis/mort/download/en/index.html
17561	GBR	1988	United Kingdom - Northern Ireland Vital Registration - Deaths 1988 ICD9	United Kingdom - Northern Ireland Vital Registration - Deaths 1988 ICD9.	This country-year was extracted from the WHO Mortality Database. See the most recent version for more information: https://www.who.int/data/data-collection-tools/who-mortality-database	World Health Organization (WHO)	http://www.who.int/whosis/mort/download/en/index.html
17562	GBR	1989	United Kingdom - Northern Ireland Vital Registration - Deaths 1989 ICD9	United Kingdom - Northern Ireland Vital Registration - Deaths 1989 ICD9.	This country-year was extracted from the WHO Mortality Database. See the most recent version for more information: https://www.who.int/data/data-collection-tools/who-mortality-database	World Health Organization (WHO)	http://www.who.int/whosis/mort/download/en/index.html
17563	GBR	1990	United Kingdom - Northern Ireland Vital Registration - Deaths 1990 ICD9	United Kingdom - Northern Ireland Vital Registration - Deaths 1990 ICD9.	This country-year was extracted from the WHO Mortality Database. See the most recent version for more information: https://www.who.int/data/data-collection-tools/who-mortality-database	World Health Organization (WHO)	http://www.who.int/whosis/mort/download/en/index.html
17564	GBR	1991	United Kingdom - Northern Ireland Vital Registration - Deaths 1991 ICD9	United Kingdom - Northern Ireland Vital Registration - Deaths 1991 ICD9.	This country-year was extracted from the WHO Mortality Database. See the most recent version for more information: https://www.who.int/data/data-collection-tools/who-mortality-database	World Health Organization (WHO)	http://www.who.int/whosis/mort/download/en/index.html
17565	GBR	1992	United Kingdom - Northern Ireland Vital Registration - Deaths 1992 ICD9	United Kingdom - Northern Ireland Vital Registration - Deaths 1992 ICD9.	This country-year was extracted from the WHO Mortality Database. See the most recent version for more information: https://www.who.int/data/data-collection-tools/who-mortality-database	World Health Organization (WHO)	http://www.who.int/whosis/mort/download/en/index.html
17566	GBR	1993	United Kingdom - Northern Ireland Vital Registration - Deaths 1993 ICD9	United Kingdom - Northern Ireland Vital Registration - Deaths 1993 ICD9.	This country-year was extracted from the WHO Mortality Database. See the most recent version for more information: https://www.who.int/data/data-collection-tools/who-mortality-database	World Health Organization (WHO)	http://www.who.int/whosis/mort/download/en/index.html
17567	GBR	1994	United Kingdom - Northern Ireland Vital Registration - Deaths 1994 ICD9	United Kingdom - Northern Ireland Vital Registration - Deaths 1994 ICD9.	This country-year was extracted from the WHO Mortality Database. See the most recent version for more information: https://www.who.int/data/data-collection-tools/who-mortality-database	World Health Organization (WHO)	http://www.who.int/whosis/mort/download/en/index.html
17568	GBR	1995	United Kingdom - Northern Ireland Vital Registration - Deaths 1995 ICD9	United Kingdom - Northern Ireland Vital Registration - Deaths 1995 ICD9.	This country-year was extracted from the WHO Mortality Database. See the most recent version for more information: https://www.who.int/data/data-collection-tools/who-mortality-database	World Health Organization (WHO)	http://www.who.int/whosis/mort/download/en/index.html
17569	GBR	1996	United Kingdom - Northern Ireland Vital Registration - Deaths 1996 ICD9	United Kingdom - Northern Ireland Vital Registration - Deaths 1996 ICD9.	This country-year was extracted from the WHO Mortality Database. See the most recent version for more information: https://www.who.int/data/data-collection-tools/who-mortality-database	World Health Organization (WHO)	http://www.who.int/whosis/mort/download/en/index.html
17570	GBR	1997	United Kingdom - Northern Ireland Vital Registration - Deaths 1997 ICD9	United Kingdom - Northern Ireland Vital Registration - Deaths 1997 ICD9.	This country-year was extracted from the WHO Mortality Database. See the most recent version for more information: https://www.who.int/data/data-collection-tools/who-mortality-database	World Health Organization (WHO)	http://www.who.int/whosis/mort/download/en/index.html
17571	GBR	1998	United Kingdom - Northern Ireland Vital Registration - Deaths 1998 ICD9	United Kingdom - Northern Ireland Vital Registration - Deaths 1998 ICD9.	This country-year was extracted from the WHO Mortality Database. See the most recent version for more information: https://www.who.int/data/data-collection-tools/who-mortality-database	World Health Organization (WHO)	http://www.who.int/whosis/mort/download/en/index.html
17572	GBR	1999	United Kingdom - Northern Ireland Vital Registration - Deaths 1999 ICD9	United Kingdom - Northern Ireland Vital Registration - Deaths 1999 ICD9.	This country-year was extracted from the WHO Mortality Database. See the most recent version for more information: https://www.who.int/data/data-collection-tools/who-mortality-database	World Health Organization (WHO)	http://www.who.int/whosis/mort/download/en/index.html
17573	GBR	2000	United Kingdom - Northern Ireland Vital Registration - Deaths 2000 ICD9	United Kingdom - Northern Ireland Vital Registration - Deaths 2000 ICD9.	This country-year was extracted from the WHO Mortality Database. See the most recent version for more information: https://www.who.int/data/data-collection-tools/who-mortality-database	World Health Organization (WHO)	http://www.who.int/whosis/mort/download/en/index.html
17662	ATG	2000	Antigua and Barbuda Vital Registration - Deaths 2000 ICD10	Antigua and Barbuda Vital Registration - Deaths 2000 ICD10.	This country-year was extracted from the WHO Mortality Database. See the most recent version for more information: https://www.who.int/data/data-collection-tools/who-mortality-database	World Health Organization (WHO)	http://www.who.int/healthinfo/statistics/mortality_rawdata/en/index.html
17663	ATG	2001	Antigua and Barbuda Vital Registration - Deaths 2001 ICD10	Antigua and Barbuda Vital Registration - Deaths 2001 ICD10.	This country-year was extracted from the WHO Mortality Database. See the most recent version for more information: https://www.who.int/data/data-collection-tools/who-mortality-database	World Health Organization (WHO)	http://www.who.int/healthinfo/statistics/mortality_rawdata/en/index.html
17664	ATG	2002	Antigua and Barbuda Vital Registration - Deaths 2002 ICD10	Antigua and Barbuda Vital Registration - Deaths 2002 ICD10.	This country-year was extracted from the WHO Mortality Database. See the most recent version for more information: https://www.who.int/data/data-collection-tools/who-mortality-database	World Health Organization (WHO)	http://www.who.int/healthinfo/statistics/mortality_rawdata/en/index.html
17665	ATG	2003	Antigua and Barbuda Vital Registration - Deaths 2003 ICD10	Antigua and Barbuda Vital Registration - Deaths 2003 ICD10.	This country-year was extracted from the WHO Mortality Database. See the most recent version for more information: https://www.who.int/data/data-collection-tools/who-mortality-database	World Health Organization (WHO)	http://www.who.int/healthinfo/statistics/mortality_rawdata/en/index.html
17666	ATG	2004	Antigua and Barbuda Vital Registration - Deaths 2004 ICD10	Antigua and Barbuda Vital Registration - Deaths 2004 ICD10.	This country-year was extracted from the WHO Mortality Database. See the most recent version for more information: https://www.who.int/data/data-collection-tools/who-mortality-database	World Health Organization (WHO)	http://www.who.int/healthinfo/statistics/mortality_rawdata/en/index.html
17667	ATG	2005	Antigua and Barbuda Vital Registration - Deaths 2005 ICD10	Antigua and Barbuda Vital Registration - Deaths 2005 ICD10.	This country-year was extracted from the WHO Mortality Database. See the most recent version for more information: https://www.who.int/data/data-collection-tools/who-mortality-database	World Health Organization (WHO)	http://www.who.int/healthinfo/statistics/mortality_rawdata/en/index.html
17668	ATG	2006	Antigua and Barbuda Vital Registration - Deaths 2006 ICD10	Antigua and Barbuda Vital Registration - Deaths 2006 ICD10.	This country-year was extracted from the WHO Mortality Database. See the most recent version for more information: https://www.who.int/data/data-collection-tools/who-mortality-database	World Health Organization (WHO)	http://www.who.int/healthinfo/statistics/mortality_rawdata/en/index.html
17669	ARG	1997	Argentina Vital Registration - Deaths 1997 ICD10	Argentina Vital Registration - Deaths 1997 ICD10.	This country-year was extracted from the WHO Mortality Database. See the most recent version for more information: https://www.who.int/data/data-collection-tools/who-mortality-database	World Health Organization (WHO)	http://www.who.int/healthinfo/statistics/mortality_rawdata/en/index.html
17670	ARG	1998	Argentina Vital Registration - Deaths 1998 ICD10	Argentina Vital Registration - Deaths 1998 ICD10.	This country-year was extracted from the WHO Mortality Database. See the most recent version for more information: https://www.who.int/data/data-collection-tools/who-mortality-database	World Health Organization (WHO)	http://www.who.int/healthinfo/statistics/mortality_rawdata/en/index.html
17671	ARG	1999	Argentina Vital Registration - Deaths 1999 ICD10	Argentina Vital Registration - Deaths 1999 ICD10.	This country-year was extracted from the WHO Mortality Database. See the most recent version for more information: https://www.who.int/data/data-collection-tools/who-mortality-database	World Health Organization (WHO)	http://www.who.int/healthinfo/statistics/mortality_rawdata/en/index.html
17672	ARG	2000	Argentina Vital Registration - Deaths 2000 ICD10	Argentina Vital Registration - Deaths 2000 ICD10.	This country-year was extracted from the WHO Mortality Database. See the most recent version for more information: https://www.who.int/data/data-collection-tools/who-mortality-database	World Health Organization (WHO)	http://www.who.int/healthinfo/statistics/mortality_rawdata/en/index.html
17673	ARG	2001	Argentina Vital Registration - Deaths 2001 ICD10	Argentina Vital Registration - Deaths 2001 ICD10.	This country-year was extracted from the WHO Mortality Database. See the most recent version for more information: https://www.who.int/data/data-collection-tools/who-mortality-database	World Health Organization (WHO)	http://www.who.int/healthinfo/statistics/mortality_rawdata/en/index.html
17674	ARG	2002	Argentina Vital Registration - Deaths 2002 ICD10	Argentina Vital Registration - Deaths 2002 ICD10.	This country-year was extracted from the WHO Mortality Database. See the most recent version for more information: https://www.who.int/data/data-collection-tools/who-mortality-database	World Health Organization (WHO)	http://www.who.int/healthinfo/statistics/mortality_rawdata/en/index.html
17675	ARG	2003	Argentina Vital Registration - Deaths 2003 ICD10	Argentina Vital Registration - Deaths 2003 ICD10.	This country-year was extracted from the WHO Mortality Database. See the most recent version for more information: https://www.who.int/data/data-collection-tools/who-mortality-database	World Health Organization (WHO)	http://www.who.int/healthinfo/statistics/mortality_rawdata/en/index.html
17676	ARG	2004	Argentina Vital Registration - Deaths 2004 ICD10	Argentina Vital Registration - Deaths 2004 ICD10.	This country-year was extracted from the WHO Mortality Database. See the most recent version for more information: https://www.who.int/data/data-collection-tools/who-mortality-database	World Health Organization (WHO)	http://www.who.int/healthinfo/statistics/mortality_rawdata/en/index.html
17677	ARG	2005	Argentina Vital Registration - Deaths 2005 ICD10	Argentina Vital Registration - Deaths 2005 ICD10.	This country-year was extracted from the WHO Mortality Database. See the most recent version for more information: https://www.who.int/data/data-collection-tools/who-mortality-database	World Health Organization (WHO)	http://www.who.int/healthinfo/statistics/mortality_rawdata/en/index.html
17678	ARG	2006	Argentina Vital Registration - Deaths 2006 ICD10	Argentina Vital Registration - Deaths 2006 ICD10.	This country-year was extracted from the WHO Mortality Database. See the most recent version for more information: https://www.who.int/data/data-collection-tools/who-mortality-database	World Health Organization (WHO)	http://www.who.int/healthinfo/statistics/mortality_rawdata/en/index.html
17679	ARG	2007	Argentina Vital Registration - Deaths 2007 ICD10	Argentina Vital Registration - Deaths 2007 ICD10.	This country-year was extracted from the WHO Mortality Database. See the most recent version for more information: https://www.who.int/data/data-collection-tools/who-mortality-database	World Health Organization (WHO)	http://www.who.int/healthinfo/statistics/mortality_rawdata/en/index.html
17681	AUS	1998	Australia Vital Registration - Deaths 1998 ICD10	Australia Vital Registration - Deaths 1998 ICD10.	This country-year was extracted from the WHO Mortality Database. See the most recent version for more information: https://www.who.int/data/data-collection-tools/who-mortality-database	World Health Organization (WHO)	http://www.who.int/healthinfo/statistics/mortality_rawdata/en/index.html
17682	AUS	1999	Australia Vital Registration - Deaths 1999 ICD10	Australia Vital Registration - Deaths 1999 ICD10.	This country-year was extracted from the WHO Mortality Database. See the most recent version for more information: https://www.who.int/data/data-collection-tools/who-mortality-database	World Health Organization (WHO)	http://www.who.int/healthinfo/statistics/mortality_rawdata/en/index.html
17683	AUS	2000	Australia Vital Registration - Deaths 2000 ICD10	Australia Vital Registration - Deaths 2000 ICD10.	This country-year was extracted from the WHO Mortality Database. See the most recent version for more information: https://www.who.int/data/data-collection-tools/who-mortality-database	World Health Organization (WHO)	http://www.who.int/healthinfo/statistics/mortality_rawdata/en/index.html
17684	AUS	2001	Australia Vital Registration - Deaths 2001 ICD10	Australia Vital Registration - Deaths 2001 ICD10.	This country-year was extracted from the WHO Mortality Database. See the most recent version for more information: https://www.who.int/data/data-collection-tools/who-mortality-database	World Health Organization (WHO)	http://www.who.int/healthinfo/statistics/mortality_rawdata/en/index.html
17685	AUS	2002	Australia Vital Registration - Deaths 2002 ICD10	Australia Vital Registration - Deaths 2002 ICD10.	This country-year was extracted from the WHO Mortality Database. See the most recent version for more information: https://www.who.int/data/data-collection-tools/who-mortality-database	World Health Organization (WHO)	http://www.who.int/healthinfo/statistics/mortality_rawdata/en/index.html
17686	AUS	2003	Australia Vital Registration - Deaths 2003 ICD10	Australia Vital Registration - Deaths 2003 ICD10.	This country-year was extracted from the WHO Mortality Database. See the most recent version for more information: https://www.who.int/data/data-collection-tools/who-mortality-database	World Health Organization (WHO)	http://www.who.int/healthinfo/statistics/mortality_rawdata/en/index.html
17687	AUS	2004	Australia Vital Registration - Deaths 2004 ICD10	Australia Vital Registration - Deaths 2004 ICD10.	This country-year was extracted from the WHO Mortality Database. See the most recent version for more information: https://www.who.int/data/data-collection-tools/who-mortality-database	World Health Organization (WHO)	http://www.who.int/healthinfo/statistics/mortality_rawdata/en/index.html
17688	AUS	2006	Australia Vital Registration - Deaths 2006 ICD10	Australia Vital Registration - Deaths 2006 ICD10.	This country-year was extracted from the WHO Mortality Database. See the most recent version for more information: https://www.who.int/data/data-collection-tools/who-mortality-database	World Health Organization (WHO)	http://www.who.int/healthinfo/statistics/mortality_rawdata/en/index.html
17689	AUT	2002	Austria Vital Registration - Deaths 2002 ICD10	Austria Vital Registration - Deaths 2002 ICD10.	This country-year was extracted from the WHO Mortality Database. See the most recent version for more information: https://www.who.int/data/data-collection-tools/who-mortality-database	World Health Organization (WHO)	http://www.who.int/healthinfo/statistics/mortality_rawdata/en/index.html
17690	AUT	2003	Austria Vital Registration - Deaths 2003 ICD10	Austria Vital Registration - Deaths 2003 ICD10.	This country-year was extracted from the WHO Mortality Database. See the most recent version for more information: https://www.who.int/data/data-collection-tools/who-mortality-database	World Health Organization (WHO)	http://www.who.int/healthinfo/statistics/mortality_rawdata/en/index.html
17691	AUT	2004	Austria Vital Registration - Deaths 2004 ICD10	Austria Vital Registration - Deaths 2004 ICD10.	This country-year was extracted from the WHO Mortality Database. See the most recent version for more information: https://www.who.int/data/data-collection-tools/who-mortality-database	World Health Organization (WHO)	http://www.who.int/healthinfo/statistics/mortality_rawdata/en/index.html
17692	AUT	2005	Austria Vital Registration - Deaths 2005 ICD10	Austria Vital Registration - Deaths 2005 ICD10.	This country-year was extracted from the WHO Mortality Database. See the most recent version for more information: https://www.who.int/data/data-collection-tools/who-mortality-database	World Health Organization (WHO)	http://www.who.int/healthinfo/statistics/mortality_rawdata/en/index.html
17693	AUT	2006	Austria Vital Registration - Deaths 2006 ICD10	Austria Vital Registration - Deaths 2006 ICD10.	This country-year was extracted from the WHO Mortality Database. See the most recent version for more information: https://www.who.int/data/data-collection-tools/who-mortality-database	World Health Organization (WHO)	http://www.who.int/healthinfo/statistics/mortality_rawdata/en/index.html
17694	AUT	2007	Austria Vital Registration - Deaths 2007 ICD10	Austria Vital Registration - Deaths 2007 ICD10.	This country-year was extracted from the WHO Mortality Database. See the most recent version for more information: https://www.who.int/data/data-collection-tools/who-mortality-database	World Health Organization (WHO)	http://www.who.int/healthinfo/statistics/mortality_rawdata/en/index.html
17695	AUT	2008	Austria Vital Registration - Deaths 2008 ICD10	Austria Vital Registration - Deaths 2008 ICD10.	This country-year was extracted from the WHO Mortality Database. See the most recent version for more information: https://www.who.int/data/data-collection-tools/who-mortality-database	World Health Organization (WHO)	http://www.who.int/healthinfo/statistics/mortality_rawdata/en/index.html
17700	AZE	2007	Azerbaijan Vital Registration - Deaths 2007 ICD10	Azerbaijan Vital Registration - Deaths 2007 ICD10.	This country-year was extracted from the WHO Mortality Database. See the most recent version for more information: https://www.who.int/data/data-collection-tools/who-mortality-database	World Health Organization (WHO)	http://www.who.int/healthinfo/statistics/mortality_rawdata/en/index.html
17701	BHS	1999	Bahamas Vital Registration - Deaths 1999 ICD10	Bahamas Vital Registration - Deaths 1999 ICD10.	This country-year was extracted from the WHO Mortality Database. See the most recent version for more information: https://www.who.int/data/data-collection-tools/who-mortality-database	World Health Organization (WHO)	http://www.who.int/healthinfo/statistics/mortality_rawdata/en/index.html
17702	BHS	2000	Bahamas Vital Registration - Deaths 2000 ICD10	Bahamas Vital Registration - Deaths 2000 ICD10.	This country-year was extracted from the WHO Mortality Database. See the most recent version for more information: https://www.who.int/data/data-collection-tools/who-mortality-database	World Health Organization (WHO)	http://www.who.int/healthinfo/statistics/mortality_rawdata/en/index.html
17703	BHS	2001	Bahamas Vital Registration - Deaths 2001 ICD10	Bahamas Vital Registration - Deaths 2001 ICD10.	This country-year was extracted from the WHO Mortality Database. See the most recent version for more information: https://www.who.int/data/data-collection-tools/who-mortality-database	World Health Organization (WHO)	http://www.who.int/healthinfo/statistics/mortality_rawdata/en/index.html
17704	BHS	2002	Bahamas Vital Registration - Deaths 2002 ICD10	Bahamas Vital Registration - Deaths 2002 ICD10.	This country-year was extracted from the WHO Mortality Database. See the most recent version for more information: https://www.who.int/data/data-collection-tools/who-mortality-database	World Health Organization (WHO)	http://www.who.int/healthinfo/statistics/mortality_rawdata/en/index.html
17705	BHS	2003	Bahamas Vital Registration - Deaths 2003 ICD10	Bahamas Vital Registration - Deaths 2003 ICD10.	This country-year was extracted from the WHO Mortality Database. See the most recent version for more information: https://www.who.int/data/data-collection-tools/who-mortality-database	World Health Organization (WHO)	http://www.who.int/healthinfo/statistics/mortality_rawdata/en/index.html
17706	BHS	2004	Bahamas Vital Registration - Deaths 2004 ICD10	Bahamas Vital Registration - Deaths 2004 ICD10.	This country-year was extracted from the WHO Mortality Database. See the most recent version for more information: https://www.who.int/data/data-collection-tools/who-mortality-database	World Health Organization (WHO)	http://www.who.int/healthinfo/statistics/mortality_rawdata/en/index.html
17707	BHS	2005	Bahamas Vital Registration - Deaths 2005 ICD10	Bahamas Vital Registration - Deaths 2005 ICD10.	This country-year was extracted from the WHO Mortality Database. See the most recent version for more information: https://www.who.int/data/data-collection-tools/who-mortality-database	World Health Organization (WHO)	http://www.who.int/healthinfo/statistics/mortality_rawdata/en/index.html
17708	BHR	1997	Bahrain Vital Registration - Deaths 1997 ICD10	Bahrain Vital Registration - Deaths 1997 ICD10.	This country-year was extracted from the WHO Mortality Database. See the most recent version for more information: https://www.who.int/data/data-collection-tools/who-mortality-database	World Health Organization (WHO)	http://www.who.int/healthinfo/statistics/mortality_rawdata/en/index.html
17709	BHR	1998	Bahrain Vital Registration - Deaths 1998 ICD10	Bahrain Vital Registration - Deaths 1998 ICD10.	This country-year was extracted from the WHO Mortality Database. See the most recent version for more information: https://www.who.int/data/data-collection-tools/who-mortality-database	World Health Organization (WHO)	http://www.who.int/healthinfo/statistics/mortality_rawdata/en/index.html
17710	BHR	1999	Bahrain Vital Registration - Deaths 1999 ICD10	Bahrain Vital Registration - Deaths 1999 ICD10.	This country-year was extracted from the WHO Mortality Database. See the most recent version for more information: https://www.who.int/data/data-collection-tools/who-mortality-database	World Health Organization (WHO)	http://www.who.int/healthinfo/statistics/mortality_rawdata/en/index.html
17711	BHR	2000	Bahrain Vital Registration - Deaths 2000 ICD10	Bahrain Vital Registration - Deaths 2000 ICD10.	This country-year was extracted from the WHO Mortality Database. See the most recent version for more information: https://www.who.int/data/data-collection-tools/who-mortality-database	World Health Organization (WHO)	http://www.who.int/healthinfo/statistics/mortality_rawdata/en/index.html
17712	BHR	2001	Bahrain Vital Registration - Deaths 2001 ICD10	Bahrain Vital Registration - Deaths 2001 ICD10.	This country-year was extracted from the WHO Mortality Database. See the most recent version for more information: https://www.who.int/data/data-collection-tools/who-mortality-database	World Health Organization (WHO)	http://www.who.int/healthinfo/statistics/mortality_rawdata/en/index.html
17713	BRB	2000	Barbados Vital Registration - Deaths 2000 ICD10	Barbados Vital Registration - Deaths 2000 ICD10.	This country-year was extracted from the WHO Mortality Database. See the most recent version for more information: https://www.who.int/data/data-collection-tools/who-mortality-database	World Health Organization (WHO)	http://www.who.int/healthinfo/statistics/mortality_rawdata/en/index.html
17714	BRB	2001	Barbados Vital Registration - Deaths 2001 ICD10	Barbados Vital Registration - Deaths 2001 ICD10.	This country-year was extracted from the WHO Mortality Database. See the most recent version for more information: https://www.who.int/data/data-collection-tools/who-mortality-database	World Health Organization (WHO)	http://www.who.int/healthinfo/statistics/mortality_rawdata/en/index.html
17715	BRB	2002	Barbados Vital Registration - Deaths 2002 ICD10	Barbados Vital Registration - Deaths 2002 ICD10.	This country-year was extracted from the WHO Mortality Database. See the most recent version for more information: https://www.who.int/data/data-collection-tools/who-mortality-database	World Health Organization (WHO)	http://www.who.int/healthinfo/statistics/mortality_rawdata/en/index.html
17716	BRB	2003	Barbados Vital Registration - Deaths 2003 ICD10	Barbados Vital Registration - Deaths 2003 ICD10.	This country-year was extracted from the WHO Mortality Database. See the most recent version for more information: https://www.who.int/data/data-collection-tools/who-mortality-database	World Health Organization (WHO)	http://www.who.int/healthinfo/statistics/mortality_rawdata/en/index.html
17720	BEL	1998	Belgium Vital Registration - Deaths 1998 ICD10	Belgium Vital Registration - Deaths 1998 ICD10.	This country-year was extracted from the WHO Mortality Database. See the most recent version for more information: https://www.who.int/data/data-collection-tools/who-mortality-database	World Health Organization (WHO)	http://www.who.int/whosis/mort/download/en/index.html
17721	BEL	1999	Belgium Vital Registration - Deaths 1999 ICD10	Belgium Vital Registration - Deaths 1999 ICD10.	This country-year was extracted from the WHO Mortality Database. See the most recent version for more information: https://www.who.int/data/data-collection-tools/who-mortality-database	World Health Organization (WHO)	http://www.who.int/healthinfo/statistics/mortality_rawdata/en/index.html
17722	BEL	2004	Belgium Vital Registration - Deaths 2004 ICD10	Belgium Vital Registration - Deaths 2004 ICD10.	This country-year was extracted from the WHO Mortality Database. See the most recent version for more information: https://www.who.int/data/data-collection-tools/who-mortality-database	World Health Organization (WHO)	http://www.who.int/healthinfo/statistics/mortality_rawdata/en/index.html
17723	BLZ	1997	Belize Vital Registration - Deaths 1997 ICD10	Belize Vital Registration - Deaths 1997 ICD10.	This country-year was extracted from the WHO Mortality Database. See the most recent version for more information: https://www.who.int/data/data-collection-tools/who-mortality-database	World Health Organization (WHO)	http://www.who.int/healthinfo/statistics/mortality_rawdata/en/index.html
17724	BLZ	1998	Belize Vital Registration - Deaths 1998 ICD10	Belize Vital Registration - Deaths 1998 ICD10.	This country-year was extracted from the WHO Mortality Database. See the most recent version for more information: https://www.who.int/data/data-collection-tools/who-mortality-database	World Health Organization (WHO)	http://www.who.int/healthinfo/statistics/mortality_rawdata/en/index.html
17725	BLZ	1999	Belize Vital Registration - Deaths 1999 ICD10	Belize Vital Registration - Deaths 1999 ICD10.	This country-year was extracted from the WHO Mortality Database. See the most recent version for more information: https://www.who.int/data/data-collection-tools/who-mortality-database	World Health Organization (WHO)	http://www.who.int/healthinfo/statistics/mortality_rawdata/en/index.html
17726	BLZ	2000	Belize Vital Registration - Deaths 2000 ICD10	Belize Vital Registration - Deaths 2000 ICD10.	This country-year was extracted from the WHO Mortality Database. See the most recent version for more information: https://www.who.int/data/data-collection-tools/who-mortality-database	World Health Organization (WHO)	http://www.who.int/healthinfo/statistics/mortality_rawdata/en/index.html
17727	BLZ	2001	Belize Vital Registration - Deaths 2001 ICD10	Belize Vital Registration - Deaths 2001 ICD10.	This country-year was extracted from the WHO Mortality Database. See the most recent version for more information: https://www.who.int/data/data-collection-tools/who-mortality-database	World Health Organization (WHO)	http://www.who.int/healthinfo/statistics/mortality_rawdata/en/index.html
17728	BLZ	2002	Belize Vital Registration - Deaths 2002 ICD10	Belize Vital Registration - Deaths 2002 ICD10.	This country-year was extracted from the WHO Mortality Database. See the most recent version for more information: https://www.who.int/data/data-collection-tools/who-mortality-database	World Health Organization (WHO)	http://www.who.int/healthinfo/statistics/mortality_rawdata/en/index.html
17729	BLZ	2003	Belize Vital Registration - Deaths 2003 ICD10	Belize Vital Registration - Deaths 2003 ICD10.	This country-year was extracted from the WHO Mortality Database. See the most recent version for more information: https://www.who.int/data/data-collection-tools/who-mortality-database	World Health Organization (WHO)	http://www.who.int/healthinfo/statistics/mortality_rawdata/en/index.html
17730	BLZ	2004	Belize Vital Registration - Deaths 2004 ICD10	Belize Vital Registration - Deaths 2004 ICD10.	This country-year was extracted from the WHO Mortality Database. See the most recent version for more information: https://www.who.int/data/data-collection-tools/who-mortality-database	World Health Organization (WHO)	http://www.who.int/healthinfo/statistics/mortality_rawdata/en/index.html
17731	BLZ	2005	Belize Vital Registration - Deaths 2005 ICD10	Belize Vital Registration - Deaths 2005 ICD10.	This country-year was extracted from the WHO Mortality Database. See the most recent version for more information: https://www.who.int/data/data-collection-tools/who-mortality-database	World Health Organization (WHO)	http://www.who.int/healthinfo/statistics/mortality_rawdata/en/index.html
17747	BGR	2005	Bulgaria Vital Registration - Deaths 2005 ICD10	Bulgaria Vital Registration - Deaths 2005 ICD10.	This country-year was extracted from the WHO Mortality Database. See the most recent version for more information: https://www.who.int/data/data-collection-tools/who-mortality-database	World Health Organization (WHO)	http://www.who.int/healthinfo/statistics/mortality_rawdata/en/index.html
17748	BGR	2006	Bulgaria Vital Registration - Deaths 2006 ICD10	Bulgaria Vital Registration - Deaths 2006 ICD10.	This country-year was extracted from the WHO Mortality Database. See the most recent version for more information: https://www.who.int/data/data-collection-tools/who-mortality-database	World Health Organization (WHO)	http://www.who.int/healthinfo/statistics/mortality_rawdata/en/index.html
17749	BGR	2007	Bulgaria Vital Registration - Deaths 2007 ICD10	Bulgaria Vital Registration - Deaths 2007 ICD10.	This country-year was extracted from the WHO Mortality Database. See the most recent version for more information: https://www.who.int/data/data-collection-tools/who-mortality-database	World Health Organization (WHO)	http://www.who.int/healthinfo/statistics/mortality_rawdata/en/index.html
17750	BGR	2008	Bulgaria Vital Registration - Deaths 2008 ICD10	Bulgaria Vital Registration - Deaths 2008 ICD10.	This country-year was extracted from the WHO Mortality Database. See the most recent version for more information: https://www.who.int/data/data-collection-tools/who-mortality-database	World Health Organization (WHO)	http://www.who.int/healthinfo/statistics/mortality_rawdata/en/index.html
17751	CAN	2000	Canada Vital Registration - Deaths 2000 ICD10	Canada Vital Registration - Deaths 2000 ICD10.	This country-year was extracted from the WHO Mortality Database. See the most recent version for more information: https://www.who.int/data/data-collection-tools/who-mortality-database	World Health Organization (WHO)	http://www.who.int/healthinfo/statistics/mortality_rawdata/en/index.html
17752	CAN	2001	Canada Vital Registration - Deaths 2001 ICD10	Canada Vital Registration - Deaths 2001 ICD10.	This country-year was extracted from the WHO Mortality Database. See the most recent version for more information: https://www.who.int/data/data-collection-tools/who-mortality-database	World Health Organization (WHO)	http://www.who.int/healthinfo/statistics/mortality_rawdata/en/index.html
17753	CAN	2002	Canada Vital Registration - Deaths 2002 ICD10	Canada Vital Registration - Deaths 2002 ICD10.	This country-year was extracted from the WHO Mortality Database. See the most recent version for more information: https://www.who.int/data/data-collection-tools/who-mortality-database	World Health Organization (WHO)	http://www.who.int/healthinfo/statistics/mortality_rawdata/en/index.html
17754	CAN	2003	Canada Vital Registration - Deaths 2003 ICD10	Canada Vital Registration - Deaths 2003 ICD10.	This country-year was extracted from the WHO Mortality Database. See the most recent version for more information: https://www.who.int/data/data-collection-tools/who-mortality-database	World Health Organization (WHO)	http://www.who.int/healthinfo/statistics/mortality_rawdata/en/index.html
17755	CAN	2004	Canada Vital Registration - Deaths 2004 ICD10	Canada Vital Registration - Deaths 2004 ICD10.	This country-year was extracted from the WHO Mortality Database. See the most recent version for more information: https://www.who.int/data/data-collection-tools/who-mortality-database	World Health Organization (WHO)	http://www.who.int/healthinfo/statistics/mortality_rawdata/en/index.html
17762	CHL	1997	Chile Vital Registration - Deaths 1997 ICD10	Chile Vital Registration - Deaths 1997 ICD10.	This country-year was extracted from the WHO Mortality Database. See the most recent version for more information: https://www.who.int/data/data-collection-tools/who-mortality-database	World Health Organization (WHO)	http://www.who.int/healthinfo/statistics/mortality_rawdata/en/index.html
17763	CHL	1998	Chile Vital Registration - Deaths 1998 ICD10	Chile Vital Registration - Deaths 1998 ICD10.	This country-year was extracted from the WHO Mortality Database. See the most recent version for more information: https://www.who.int/data/data-collection-tools/who-mortality-database	World Health Organization (WHO)	http://www.who.int/healthinfo/statistics/mortality_rawdata/en/index.html
17764	CHL	1999	Chile Vital Registration - Deaths 1999 ICD10	Chile Vital Registration - Deaths 1999 ICD10.	This country-year was extracted from the WHO Mortality Database. See the most recent version for more information: https://www.who.int/data/data-collection-tools/who-mortality-database	World Health Organization (WHO)	http://www.who.int/healthinfo/statistics/mortality_rawdata/en/index.html
17765	CHL	2000	Chile Vital Registration - Deaths 2000 ICD10	Chile Vital Registration - Deaths 2000 ICD10.	This country-year was extracted from the WHO Mortality Database. See the most recent version for more information: https://www.who.int/data/data-collection-tools/who-mortality-database	World Health Organization (WHO)	http://www.who.int/healthinfo/statistics/mortality_rawdata/en/index.html
17766	CHL	2001	Chile Vital Registration - Deaths 2001 ICD10	Chile Vital Registration - Deaths 2001 ICD10.	This country-year was extracted from the WHO Mortality Database. See the most recent version for more information: https://www.who.int/data/data-collection-tools/who-mortality-database	World Health Organization (WHO)	http://www.who.int/healthinfo/statistics/mortality_rawdata/en/index.html
17767	CHL	2002	Chile Vital Registration - Deaths 2002 ICD10	Chile Vital Registration - Deaths 2002 ICD10.	This country-year was extracted from the WHO Mortality Database. See the most recent version for more information: https://www.who.int/data/data-collection-tools/who-mortality-database	World Health Organization (WHO)	http://www.who.int/healthinfo/statistics/mortality_rawdata/en/index.html
17768	CHL	2003	Chile Vital Registration - Deaths 2003 ICD10	Chile Vital Registration - Deaths 2003 ICD10.	This country-year was extracted from the WHO Mortality Database. See the most recent version for more information: https://www.who.int/data/data-collection-tools/who-mortality-database	World Health Organization (WHO)	http://www.who.int/healthinfo/statistics/mortality_rawdata/en/index.html
17769	CHL	2004	Chile Vital Registration - Deaths 2004 ICD10	Chile Vital Registration - Deaths 2004 ICD10.	This country-year was extracted from the WHO Mortality Database. See the most recent version for more information: https://www.who.int/data/data-collection-tools/who-mortality-database	World Health Organization (WHO)	http://www.who.int/healthinfo/statistics/mortality_rawdata/en/index.html
17770	CHL	2005	Chile Vital Registration - Deaths 2005 ICD10	Chile Vital Registration - Deaths 2005 ICD10.	This country-year was extracted from the WHO Mortality Database. See the most recent version for more information: https://www.who.int/data/data-collection-tools/who-mortality-database	World Health Organization (WHO)	http://www.who.int/healthinfo/statistics/mortality_rawdata/en/index.html
17771	COL	1997	Colombia Vital Registration - Deaths 1997 ICD10	Colombia Vital Registration - Deaths 1997 ICD10.	This country-year was extracted from the WHO Mortality Database. See the most recent version for more information: https://www.who.int/data/data-collection-tools/who-mortality-database	World Health Organization (WHO)	http://www.who.int/healthinfo/statistics/mortality_rawdata/en/index.html
17772	COL	1998	Colombia Vital Registration - Deaths 1998 ICD10	Colombia Vital Registration - Deaths 1998 ICD10.	This country-year was extracted from the WHO Mortality Database. See the most recent version for more information: https://www.who.int/data/data-collection-tools/who-mortality-database	World Health Organization (WHO)	http://www.who.int/healthinfo/statistics/mortality_rawdata/en/index.html
17773	COL	1999	Colombia Vital Registration - Deaths 1999 ICD10	Colombia Vital Registration - Deaths 1999 ICD10.	This country-year was extracted from the WHO Mortality Database. See the most recent version for more information: https://www.who.int/data/data-collection-tools/who-mortality-database	World Health Organization (WHO)	http://www.who.int/healthinfo/statistics/mortality_rawdata/en/index.html
17774	COL	2000	Colombia Vital Registration - Deaths 2000 ICD10	Colombia Vital Registration - Deaths 2000 ICD10.	This country-year was extracted from the WHO Mortality Database. See the most recent version for more information: https://www.who.int/data/data-collection-tools/who-mortality-database	World Health Organization (WHO)	http://www.who.int/healthinfo/statistics/mortality_rawdata/en/index.html
17775	COL	2001	Colombia Vital Registration - Deaths 2001 ICD10	Colombia Vital Registration - Deaths 2001 ICD10.	This country-year was extracted from the WHO Mortality Database. See the most recent version for more information: https://www.who.int/data/data-collection-tools/who-mortality-database	World Health Organization (WHO)	http://www.who.int/healthinfo/statistics/mortality_rawdata/en/index.html
17776	COL	2002	Colombia Vital Registration - Deaths 2002 ICD10	Colombia Vital Registration - Deaths 2002 ICD10.	This country-year was extracted from the WHO Mortality Database. See the most recent version for more information: https://www.who.int/data/data-collection-tools/who-mortality-database	World Health Organization (WHO)	http://www.who.int/healthinfo/statistics/mortality_rawdata/en/index.html
17777	COL	2004	Colombia Vital Registration - Deaths 2004 ICD10	Colombia Vital Registration - Deaths 2004 ICD10.	This country-year was extracted from the WHO Mortality Database. See the most recent version for more information: https://www.who.int/data/data-collection-tools/who-mortality-database	World Health Organization (WHO)	http://www.who.int/healthinfo/statistics/mortality_rawdata/en/index.html
17778	COL	2005	Colombia Vital Registration - Deaths 2005 ICD10	Colombia Vital Registration - Deaths 2005 ICD10.	This country-year was extracted from the WHO Mortality Database. See the most recent version for more information: https://www.who.int/data/data-collection-tools/who-mortality-database	World Health Organization (WHO)	http://www.who.int/healthinfo/statistics/mortality_rawdata/en/index.html
17779	COL	2006	Colombia Vital Registration - Deaths 2006 ICD10	Colombia Vital Registration - Deaths 2006 ICD10.	This country-year was extracted from the WHO Mortality Database. See the most recent version for more information: https://www.who.int/data/data-collection-tools/who-mortality-database	World Health Organization (WHO)	http://www.who.int/healthinfo/statistics/mortality_rawdata/en/index.html
17780	CRI	1997	Costa Rica Vital Registration - Deaths 1997 ICD10	Costa Rica Vital Registration - Deaths 1997 ICD10.	This country-year was extracted from the WHO Mortality Database. See the most recent version for more information: https://www.who.int/data/data-collection-tools/who-mortality-database	World Health Organization (WHO)	http://www.who.int/healthinfo/statistics/mortality_rawdata/en/index.html
17781	CRI	1998	Costa Rica Vital Registration - Deaths 1998 ICD10	Costa Rica Vital Registration - Deaths 1998 ICD10.	This country-year was extracted from the WHO Mortality Database. See the most recent version for more information: https://www.who.int/data/data-collection-tools/who-mortality-database	World Health Organization (WHO)	http://www.who.int/healthinfo/statistics/mortality_rawdata/en/index.html
17782	CRI	1999	Costa Rica Vital Registration - Deaths 1999 ICD10	Costa Rica Vital Registration - Deaths 1999 ICD10.	This country-year was extracted from the WHO Mortality Database. See the most recent version for more information: https://www.who.int/data/data-collection-tools/who-mortality-database	World Health Organization (WHO)	http://www.who.int/healthinfo/statistics/mortality_rawdata/en/index.html
17783	CRI	2000	Costa Rica Vital Registration - Deaths 2000 ICD10	Costa Rica Vital Registration - Deaths 2000 ICD10.	This country-year was extracted from the WHO Mortality Database. See the most recent version for more information: https://www.who.int/data/data-collection-tools/who-mortality-database	World Health Organization (WHO)	http://www.who.int/healthinfo/statistics/mortality_rawdata/en/index.html
17784	CRI	2001	Costa Rica Vital Registration - Deaths 2001 ICD10	Costa Rica Vital Registration - Deaths 2001 ICD10.	This country-year was extracted from the WHO Mortality Database. See the most recent version for more information: https://www.who.int/data/data-collection-tools/who-mortality-database	World Health Organization (WHO)	http://www.who.int/healthinfo/statistics/mortality_rawdata/en/index.html
17785	CRI	2002	Costa Rica Vital Registration - Deaths 2002 ICD10	Costa Rica Vital Registration - Deaths 2002 ICD10.	This country-year was extracted from the WHO Mortality Database. See the most recent version for more information: https://www.who.int/data/data-collection-tools/who-mortality-database	World Health Organization (WHO)	http://www.who.int/healthinfo/statistics/mortality_rawdata/en/index.html
17786	CRI	2003	Costa Rica Vital Registration - Deaths 2003 ICD10	Costa Rica Vital Registration - Deaths 2003 ICD10.	This country-year was extracted from the WHO Mortality Database. See the most recent version for more information: https://www.who.int/data/data-collection-tools/who-mortality-database	World Health Organization (WHO)	http://www.who.int/healthinfo/statistics/mortality_rawdata/en/index.html
17787	CRI	2004	Costa Rica Vital Registration - Deaths 2004 ICD10	Costa Rica Vital Registration - Deaths 2004 ICD10.	This country-year was extracted from the WHO Mortality Database. See the most recent version for more information: https://www.who.int/data/data-collection-tools/who-mortality-database	World Health Organization (WHO)	http://www.who.int/healthinfo/statistics/mortality_rawdata/en/index.html
17788	CRI	2005	Costa Rica Vital Registration - Deaths 2005 ICD10	Costa Rica Vital Registration - Deaths 2005 ICD10.	This country-year was extracted from the WHO Mortality Database. See the most recent version for more information: https://www.who.int/data/data-collection-tools/who-mortality-database	World Health Organization (WHO)	http://www.who.int/healthinfo/statistics/mortality_rawdata/en/index.html
17789	CRI	2006	Costa Rica Vital Registration - Deaths 2006 ICD10	Costa Rica Vital Registration - Deaths 2006 ICD10.	This country-year was extracted from the WHO Mortality Database. See the most recent version for more information: https://www.who.int/data/data-collection-tools/who-mortality-database	World Health Organization (WHO)	http://www.who.int/healthinfo/statistics/mortality_rawdata/en/index.html
17790	HRV	1995	Croatia Vital Registration - Deaths 1995 ICD10	Croatia Vital Registration - Deaths 1995 ICD10.	This country-year was extracted from the WHO Mortality Database. See the most recent version for more information: https://www.who.int/data/data-collection-tools/who-mortality-database	World Health Organization (WHO)	http://www.who.int/healthinfo/statistics/mortality_rawdata/en/index.html
17791	HRV	1996	Croatia Vital Registration - Deaths 1996 ICD10	Croatia Vital Registration - Deaths 1996 ICD10.	This country-year was extracted from the WHO Mortality Database. See the most recent version for more information: https://www.who.int/data/data-collection-tools/who-mortality-database	World Health Organization (WHO)	http://www.who.int/healthinfo/statistics/mortality_rawdata/en/index.html
17792	HRV	1997	Croatia Vital Registration - Deaths 1997 ICD10	Croatia Vital Registration - Deaths 1997 ICD10.	This country-year was extracted from the WHO Mortality Database. See the most recent version for more information: https://www.who.int/data/data-collection-tools/who-mortality-database	World Health Organization (WHO)	http://www.who.int/healthinfo/statistics/mortality_rawdata/en/index.html
17793	HRV	1998	Croatia Vital Registration - Deaths 1998 ICD10	Croatia Vital Registration - Deaths 1998 ICD10.	This country-year was extracted from the WHO Mortality Database. See the most recent version for more information: https://www.who.int/data/data-collection-tools/who-mortality-database	World Health Organization (WHO)	http://www.who.int/healthinfo/statistics/mortality_rawdata/en/index.html
17794	HRV	1999	Croatia Vital Registration - Deaths 1999 ICD10	Croatia Vital Registration - Deaths 1999 ICD10.	This country-year was extracted from the WHO Mortality Database. See the most recent version for more information: https://www.who.int/data/data-collection-tools/who-mortality-database	World Health Organization (WHO)	http://www.who.int/healthinfo/statistics/mortality_rawdata/en/index.html
17795	HRV	2000	Croatia Vital Registration - Deaths 2000 ICD10	Croatia Vital Registration - Deaths 2000 ICD10.	This country-year was extracted from the WHO Mortality Database. See the most recent version for more information: https://www.who.int/data/data-collection-tools/who-mortality-database	World Health Organization (WHO)	http://www.who.int/healthinfo/statistics/mortality_rawdata/en/index.html
17796	HRV	2001	Croatia Vital Registration - Deaths 2001 ICD10	Croatia Vital Registration - Deaths 2001 ICD10.	This country-year was extracted from the WHO Mortality Database. See the most recent version for more information: https://www.who.int/data/data-collection-tools/who-mortality-database	World Health Organization (WHO)	http://www.who.int/healthinfo/statistics/mortality_rawdata/en/index.html
17797	HRV	2002	Croatia Vital Registration - Deaths 2002 ICD10	Croatia Vital Registration - Deaths 2002 ICD10.	This country-year was extracted from the WHO Mortality Database. See the most recent version for more information: https://www.who.int/data/data-collection-tools/who-mortality-database	World Health Organization (WHO)	http://www.who.int/healthinfo/statistics/mortality_rawdata/en/index.html
17798	HRV	2003	Croatia Vital Registration - Deaths 2003 ICD10	Croatia Vital Registration - Deaths 2003 ICD10.	This country-year was extracted from the WHO Mortality Database. See the most recent version for more information: https://www.who.int/data/data-collection-tools/who-mortality-database	World Health Organization (WHO)	http://www.who.int/healthinfo/statistics/mortality_rawdata/en/index.html
17799	HRV	2004	Croatia Vital Registration - Deaths 2004 ICD10	Croatia Vital Registration - Deaths 2004 ICD10.	This country-year was extracted from the WHO Mortality Database. See the most recent version for more information: https://www.who.int/data/data-collection-tools/who-mortality-database	World Health Organization (WHO)	http://www.who.int/healthinfo/statistics/mortality_rawdata/en/index.html
17800	HRV	2005	Croatia Vital Registration - Deaths 2005 ICD10	Croatia Vital Registration - Deaths 2005 ICD10.	This country-year was extracted from the WHO Mortality Database. See the most recent version for more information: https://www.who.int/data/data-collection-tools/who-mortality-database	World Health Organization (WHO)	http://www.who.int/healthinfo/statistics/mortality_rawdata/en/index.html
17801	HRV	2006	Croatia Vital Registration - Deaths 2006 ICD10	Croatia Vital Registration - Deaths 2006 ICD10.	This country-year was extracted from the WHO Mortality Database. See the most recent version for more information: https://www.who.int/data/data-collection-tools/who-mortality-database	World Health Organization (WHO)	http://www.who.int/healthinfo/statistics/mortality_rawdata/en/index.html
17802	HRV	2007	Croatia Vital Registration - Deaths 2007 ICD10	Croatia Vital Registration - Deaths 2007 ICD10.	This country-year was extracted from the WHO Mortality Database. See the most recent version for more information: https://www.who.int/data/data-collection-tools/who-mortality-database	World Health Organization (WHO)	http://www.who.int/healthinfo/statistics/mortality_rawdata/en/index.html
17803	HRV	2008	Croatia Vital Registration - Deaths 2008 ICD10	Croatia Vital Registration - Deaths 2008 ICD10.	This country-year was extracted from the WHO Mortality Database. See the most recent version for more information: https://www.who.int/data/data-collection-tools/who-mortality-database	World Health Organization (WHO)	http://www.who.int/healthinfo/statistics/mortality_rawdata/en/index.html
17804	CUB	2001	Cuba Vital Registration - Deaths 2001 ICD10	Cuba Vital Registration - Deaths 2001 ICD10.	This country-year was extracted from the WHO Mortality Database. See the most recent version for more information: https://www.who.int/data/data-collection-tools/who-mortality-database	World Health Organization (WHO)	http://www.who.int/whosis/mort/download/en/index.html
17805	CUB	2002	Cuba Vital Registration - Deaths 2002 ICD10	Cuba Vital Registration - Deaths 2002 ICD10.	This country-year was extracted from the WHO Mortality Database. See the most recent version for more information: https://www.who.int/data/data-collection-tools/who-mortality-database	World Health Organization (WHO)	http://www.who.int/whosis/mort/download/en/index.html
17806	CUB	2003	Cuba Vital Registration - Deaths 2003 ICD10	Cuba Vital Registration - Deaths 2003 ICD10.	This country-year was extracted from the WHO Mortality Database. See the most recent version for more information: https://www.who.int/data/data-collection-tools/who-mortality-database	World Health Organization (WHO)	http://www.who.int/whosis/mort/download/en/index.html
17807	CUB	2004	Cuba Vital Registration - Deaths 2004 ICD10	Cuba Vital Registration - Deaths 2004 ICD10.	This country-year was extracted from the WHO Mortality Database. See the most recent version for more information: https://www.who.int/data/data-collection-tools/who-mortality-database	World Health Organization (WHO)	http://www.who.int/whosis/mort/download/en/index.html
17808	CUB	2005	Cuba Vital Registration - Deaths 2005 ICD10	Cuba Vital Registration - Deaths 2005 ICD10.	This country-year was extracted from the WHO Mortality Database. See the most recent version for more information: https://www.who.int/data/data-collection-tools/who-mortality-database	World Health Organization (WHO)	http://www.who.int/whosis/mort/download/en/index.html
17809	CUB	2006	Cuba Vital Registration - Deaths 2006 ICD10	Cuba Vital Registration - Deaths 2006 ICD10.	This country-year was extracted from the WHO Mortality Database. See the most recent version for more information: https://www.who.int/data/data-collection-tools/who-mortality-database	World Health Organization (WHO)	http://www.who.int/whosis/mort/download/en/index.html
17810	CUB	2007	Cuba Vital Registration - Deaths 2007 ICD10	Cuba Vital Registration - Deaths 2007 ICD10.	This country-year was extracted from the WHO Mortality Database. See the most recent version for more information: https://www.who.int/data/data-collection-tools/who-mortality-database	World Health Organization (WHO)	http://www.who.int/whosis/mort/download/en/index.html
17813	CYP	2004	Cyprus Vital Registration - Deaths 2004 ICD10	Cyprus Vital Registration - Deaths 2004 ICD10.	This country-year was extracted from the WHO Mortality Database. See the most recent version for more information: https://www.who.int/data/data-collection-tools/who-mortality-database	World Health Organization (WHO)	http://www.who.int/healthinfo/statistics/mortality_rawdata/en/index.html
17814	CYP	2005	Cyprus Vital Registration - Deaths 2005 ICD10	Cyprus Vital Registration - Deaths 2005 ICD10.	This country-year was extracted from the WHO Mortality Database. See the most recent version for more information: https://www.who.int/data/data-collection-tools/who-mortality-database	World Health Organization (WHO)	http://www.who.int/healthinfo/statistics/mortality_rawdata/en/index.html
17815	CYP	2006	Cyprus Vital Registration - Deaths 2006 ICD10	Cyprus Vital Registration - Deaths 2006 ICD10.	This country-year was extracted from the WHO Mortality Database. See the most recent version for more information: https://www.who.int/data/data-collection-tools/who-mortality-database	World Health Organization (WHO)	http://www.who.int/healthinfo/statistics/mortality_rawdata/en/index.html
17816	CYP	2007	Cyprus Vital Registration - Deaths 2007 ICD10	Cyprus Vital Registration - Deaths 2007 ICD10.	This country-year was extracted from the WHO Mortality Database. See the most recent version for more information: https://www.who.int/data/data-collection-tools/who-mortality-database	World Health Organization (WHO)	http://www.who.int/healthinfo/statistics/mortality_rawdata/en/index.html
17817	CZE	1994	Czech Republic Vital Registration - Deaths 1994 ICD10	Czech Republic Vital Registration - Deaths 1994 ICD10.	This country-year was extracted from the WHO Mortality Database. See the most recent version for more information: https://www.who.int/data/data-collection-tools/who-mortality-database	World Health Organization (WHO)	http://www.who.int/healthinfo/statistics/mortality_rawdata/en/index.html
17818	CZE	1995	Czech Republic Vital Registration - Deaths 1995 ICD10	Czech Republic Vital Registration - Deaths 1995 ICD10.	This country-year was extracted from the WHO Mortality Database. See the most recent version for more information: https://www.who.int/data/data-collection-tools/who-mortality-database	World Health Organization (WHO)	http://www.who.int/healthinfo/statistics/mortality_rawdata/en/index.html
17819	CZE	1996	Czech Republic Vital Registration - Deaths 1996 ICD10	Czech Republic Vital Registration - Deaths 1996 ICD10.	This country-year was extracted from the WHO Mortality Database. See the most recent version for more information: https://www.who.int/data/data-collection-tools/who-mortality-database	World Health Organization (WHO)	http://www.who.int/healthinfo/statistics/mortality_rawdata/en/index.html
17820	CZE	1997	Czech Republic Vital Registration - Deaths 1997 ICD10	Czech Republic Vital Registration - Deaths 1997 ICD10.	This country-year was extracted from the WHO Mortality Database. See the most recent version for more information: https://www.who.int/data/data-collection-tools/who-mortality-database	World Health Organization (WHO)	http://www.who.int/healthinfo/statistics/mortality_rawdata/en/index.html
17821	CZE	1998	Czech Republic Vital Registration - Deaths 1998 ICD10	Czech Republic Vital Registration - Deaths 1998 ICD10.	This country-year was extracted from the WHO Mortality Database. See the most recent version for more information: https://www.who.int/data/data-collection-tools/who-mortality-database	World Health Organization (WHO)	http://www.who.int/healthinfo/statistics/mortality_rawdata/en/index.html
17822	CZE	1999	Czech Republic Vital Registration - Deaths 1999 ICD10	Czech Republic Vital Registration - Deaths 1999 ICD10.	This country-year was extracted from the WHO Mortality Database. See the most recent version for more information: https://www.who.int/data/data-collection-tools/who-mortality-database	World Health Organization (WHO)	http://www.who.int/healthinfo/statistics/mortality_rawdata/en/index.html
17823	CZE	2000	Czech Republic Vital Registration - Deaths 2000 ICD10	Czech Republic Vital Registration - Deaths 2000 ICD10.	This country-year was extracted from the WHO Mortality Database. See the most recent version for more information: https://www.who.int/data/data-collection-tools/who-mortality-database	World Health Organization (WHO)	http://www.who.int/healthinfo/statistics/mortality_rawdata/en/index.html
17824	CZE	2001	Czech Republic Vital Registration - Deaths 2001 ICD10	Czech Republic Vital Registration - Deaths 2001 ICD10.	This country-year was extracted from the WHO Mortality Database. See the most recent version for more information: https://www.who.int/data/data-collection-tools/who-mortality-database	World Health Organization (WHO)	http://www.who.int/healthinfo/statistics/mortality_rawdata/en/index.html
17825	CZE	2002	Czech Republic Vital Registration - Deaths 2002 ICD10	Czech Republic Vital Registration - Deaths 2002 ICD10.	This country-year was extracted from the WHO Mortality Database. See the most recent version for more information: https://www.who.int/data/data-collection-tools/who-mortality-database	World Health Organization (WHO)	http://www.who.int/healthinfo/statistics/mortality_rawdata/en/index.html
17826	CZE	2003	Czech Republic Vital Registration - Deaths 2003 ICD10	Czech Republic Vital Registration - Deaths 2003 ICD10.	This country-year was extracted from the WHO Mortality Database. See the most recent version for more information: https://www.who.int/data/data-collection-tools/who-mortality-database	World Health Organization (WHO)	http://www.who.int/healthinfo/statistics/mortality_rawdata/en/index.html
17827	CZE	2004	Czech Republic Vital Registration - Deaths 2004 ICD10	Czech Republic Vital Registration - Deaths 2004 ICD10.	This country-year was extracted from the WHO Mortality Database. See the most recent version for more information: https://www.who.int/data/data-collection-tools/who-mortality-database	World Health Organization (WHO)	http://www.who.int/healthinfo/statistics/mortality_rawdata/en/index.html
17828	CZE	2005	Czech Republic Vital Registration - Deaths 2005 ICD10	Czech Republic Vital Registration - Deaths 2005 ICD10.	This country-year was extracted from the WHO Mortality Database. See the most recent version for more information: https://www.who.int/data/data-collection-tools/who-mortality-database	World Health Organization (WHO)	http://www.who.int/healthinfo/statistics/mortality_rawdata/en/index.html
17829	CZE	2006	Czech Republic Vital Registration - Deaths 2006 ICD10	Czech Republic Vital Registration - Deaths 2006 ICD10.	This country-year was extracted from the WHO Mortality Database. See the most recent version for more information: https://www.who.int/data/data-collection-tools/who-mortality-database	World Health Organization (WHO)	http://www.who.int/healthinfo/statistics/mortality_rawdata/en/index.html
17830	CZE	2007	Czech Republic Vital Registration - Deaths 2007 ICD10	Czech Republic Vital Registration - Deaths 2007 ICD10.	This country-year was extracted from the WHO Mortality Database. See the most recent version for more information: https://www.who.int/data/data-collection-tools/who-mortality-database	World Health Organization (WHO)	http://www.who.int/healthinfo/statistics/mortality_rawdata/en/index.html
17831	CZE	2008	Czech Republic Vital Registration - Deaths 2008 ICD10	Czech Republic Vital Registration - Deaths 2008 ICD10.	This country-year was extracted from the WHO Mortality Database. See the most recent version for more information: https://www.who.int/data/data-collection-tools/who-mortality-database	World Health Organization (WHO)	http://www.who.int/healthinfo/statistics/mortality_rawdata/en/index.html
17832	DNK	1994	Denmark Vital Registration - Deaths 1994 ICD10	Denmark Vital Registration - Deaths 1994 ICD10.	This country-year was extracted from the WHO Mortality Database. See the most recent version for more information: https://www.who.int/data/data-collection-tools/who-mortality-database	World Health Organization (WHO)	http://www.who.int/healthinfo/statistics/mortality_rawdata/en/index.html
17833	DNK	1995	Denmark Vital Registration - Deaths 1995 ICD10	Denmark Vital Registration - Deaths 1995 ICD10.	This country-year was extracted from the WHO Mortality Database. See the most recent version for more information: https://www.who.int/data/data-collection-tools/who-mortality-database	World Health Organization (WHO)	http://www.who.int/healthinfo/statistics/mortality_rawdata/en/index.html
17834	DNK	1996	Denmark Vital Registration - Deaths 1996 ICD10	Denmark Vital Registration - Deaths 1996 ICD10.	This country-year was extracted from the WHO Mortality Database. See the most recent version for more information: https://www.who.int/data/data-collection-tools/who-mortality-database	World Health Organization (WHO)	http://www.who.int/healthinfo/statistics/mortality_rawdata/en/index.html
17835	DNK	1997	Denmark Vital Registration - Deaths 1997 ICD10	Denmark Vital Registration - Deaths 1997 ICD10.	This country-year was extracted from the WHO Mortality Database. See the most recent version for more information: https://www.who.int/data/data-collection-tools/who-mortality-database	World Health Organization (WHO)	http://www.who.int/healthinfo/statistics/mortality_rawdata/en/index.html
17836	DNK	1998	Denmark Vital Registration - Deaths 1998 ICD10	Denmark Vital Registration - Deaths 1998 ICD10.	This country-year was extracted from the WHO Mortality Database. See the most recent version for more information: https://www.who.int/data/data-collection-tools/who-mortality-database	World Health Organization (WHO)	http://www.who.int/healthinfo/statistics/mortality_rawdata/en/index.html
17837	DNK	1999	Denmark Vital Registration - Deaths 1999 ICD10	Denmark Vital Registration - Deaths 1999 ICD10.	This country-year was extracted from the WHO Mortality Database. See the most recent version for more information: https://www.who.int/data/data-collection-tools/who-mortality-database	World Health Organization (WHO)	http://www.who.int/healthinfo/statistics/mortality_rawdata/en/index.html
17838	DNK	2000	Denmark Vital Registration - Deaths 2000 ICD10	Denmark Vital Registration - Deaths 2000 ICD10.	This country-year was extracted from the WHO Mortality Database. See the most recent version for more information: https://www.who.int/data/data-collection-tools/who-mortality-database	World Health Organization (WHO)	http://www.who.int/healthinfo/statistics/mortality_rawdata/en/index.html
17839	DNK	2001	Denmark Vital Registration - Deaths 2001 ICD10	Denmark Vital Registration - Deaths 2001 ICD10.	This country-year was extracted from the WHO Mortality Database. See the most recent version for more information: https://www.who.int/data/data-collection-tools/who-mortality-database	World Health Organization (WHO)	http://www.who.int/healthinfo/statistics/mortality_rawdata/en/index.html
17840	DNK	2002	Denmark Vital Registration - Deaths 2002 ICD10	Denmark Vital Registration - Deaths 2002 ICD10.	This country-year was extracted from the WHO Mortality Database. See the most recent version for more information: https://www.who.int/data/data-collection-tools/who-mortality-database	World Health Organization (WHO)	http://www.who.int/healthinfo/statistics/mortality_rawdata/en/index.html
17841	DNK	2003	Denmark Vital Registration - Deaths 2003 ICD10	Denmark Vital Registration - Deaths 2003 ICD10.	This country-year was extracted from the WHO Mortality Database. See the most recent version for more information: https://www.who.int/data/data-collection-tools/who-mortality-database	World Health Organization (WHO)	http://www.who.int/healthinfo/statistics/mortality_rawdata/en/index.html
17842	DNK	2004	Denmark Vital Registration - Deaths 2004 ICD10	Denmark Vital Registration - Deaths 2004 ICD10.	This country-year was extracted from the WHO Mortality Database. See the most recent version for more information: https://www.who.int/data/data-collection-tools/who-mortality-database	World Health Organization (WHO)	http://www.who.int/healthinfo/statistics/mortality_rawdata/en/index.html
17843	DNK	2005	Denmark Vital Registration - Deaths 2005 ICD10	Denmark Vital Registration - Deaths 2005 ICD10.	This country-year was extracted from the WHO Mortality Database. See the most recent version for more information: https://www.who.int/data/data-collection-tools/who-mortality-database	World Health Organization (WHO)	http://www.who.int/healthinfo/statistics/mortality_rawdata/en/index.html
17844	DNK	2006	Denmark Vital Registration - Deaths 2006 ICD10	Denmark Vital Registration - Deaths 2006 ICD10.	This country-year was extracted from the WHO Mortality Database. See the most recent version for more information: https://www.who.int/data/data-collection-tools/who-mortality-database	World Health Organization (WHO)	http://www.who.int/healthinfo/statistics/mortality_rawdata/en/index.html
17845	DMA	2001	Dominica Vital Registration - Deaths 2001 ICD10	Dominica Vital Registration - Deaths 2001 ICD10.	This country-year was extracted from the WHO Mortality Database. See the most recent version for more information: https://www.who.int/data/data-collection-tools/who-mortality-database	World Health Organization (WHO)	http://www.who.int/healthinfo/statistics/mortality_rawdata/en/index.html
17846	DMA	2002	Dominica Vital Registration - Deaths 2002 ICD10	Dominica Vital Registration - Deaths 2002 ICD10.	This country-year was extracted from the WHO Mortality Database. See the most recent version for more information: https://www.who.int/data/data-collection-tools/who-mortality-database	World Health Organization (WHO)	http://www.who.int/healthinfo/statistics/mortality_rawdata/en/index.html
17847	DMA	2003	Dominica Vital Registration - Deaths 2003 ICD10	Dominica Vital Registration - Deaths 2003 ICD10.	This country-year was extracted from the WHO Mortality Database. See the most recent version for more information: https://www.who.int/data/data-collection-tools/who-mortality-database	World Health Organization (WHO)	http://www.who.int/healthinfo/statistics/mortality_rawdata/en/index.html
17848	DMA	2004	Dominica Vital Registration - Deaths 2004 ICD10	Dominica Vital Registration - Deaths 2004 ICD10.	This country-year was extracted from the WHO Mortality Database. See the most recent version for more information: https://www.who.int/data/data-collection-tools/who-mortality-database	World Health Organization (WHO)	http://www.who.int/healthinfo/statistics/mortality_rawdata/en/index.html
17849	DMA	2005	Dominica Vital Registration - Deaths 2005 ICD10	Dominica Vital Registration - Deaths 2005 ICD10.	This country-year was extracted from the WHO Mortality Database. See the most recent version for more information: https://www.who.int/data/data-collection-tools/who-mortality-database	World Health Organization (WHO)	http://www.who.int/healthinfo/statistics/mortality_rawdata/en/index.html
17850	DMA	2006	Dominica Vital Registration - Deaths 2006 ICD10	Dominica Vital Registration - Deaths 2006 ICD10.	This country-year was extracted from the WHO Mortality Database. See the most recent version for more information: https://www.who.int/data/data-collection-tools/who-mortality-database	World Health Organization (WHO)	http://www.who.int/healthinfo/statistics/mortality_rawdata/en/index.html
17851	DOM	1996	Dominican Republic Vital Registration - Deaths 1996 ICD10	Dominican Republic Vital Registration - Deaths 1996 ICD10.	This country-year was extracted from the WHO Mortality Database. See the most recent version for more information: https://www.who.int/data/data-collection-tools/who-mortality-database	World Health Organization (WHO)	http://www.who.int/whosis/mort/download/en/index.html
17852	DOM	1997	Dominican Republic Vital Registration - Deaths 1997 ICD10	Dominican Republic Vital Registration - Deaths 1997 ICD10.	This country-year was extracted from the WHO Mortality Database. See the most recent version for more information: https://www.who.int/data/data-collection-tools/who-mortality-database	World Health Organization (WHO)	http://www.who.int/whosis/mort/download/en/index.html
17853	DOM	1998	Dominican Republic Vital Registration - Deaths 1998 ICD10	Dominican Republic Vital Registration - Deaths 1998 ICD10.	This country-year was extracted from the WHO Mortality Database. See the most recent version for more information: https://www.who.int/data/data-collection-tools/who-mortality-database	World Health Organization (WHO)	http://www.who.int/whosis/mort/download/en/index.html
17854	DOM	1999	Dominican Republic Vital Registration - Deaths 1999 ICD10	Dominican Republic Vital Registration - Deaths 1999 ICD10.	This country-year was extracted from the WHO Mortality Database. See the most recent version for more information: https://www.who.int/data/data-collection-tools/who-mortality-database	World Health Organization (WHO)	http://www.who.int/whosis/mort/download/en/index.html
17855	DOM	2000	Dominican Republic Vital Registration - Deaths 2000 ICD10	Dominican Republic Vital Registration - Deaths 2000 ICD10.	This country-year was extracted from the WHO Mortality Database. See the most recent version for more information: https://www.who.int/data/data-collection-tools/who-mortality-database	World Health Organization (WHO)	http://www.who.int/whosis/mort/download/en/index.html
17856	DOM	2001	Dominican Republic Vital Registration - Deaths 2001 ICD10	Dominican Republic Vital Registration - Deaths 2001 ICD10.	This country-year was extracted from the WHO Mortality Database. See the most recent version for more information: https://www.who.int/data/data-collection-tools/who-mortality-database	World Health Organization (WHO)	http://www.who.int/whosis/mort/download/en/index.html
17857	DOM	2003	Dominican Republic Vital Registration - Deaths 2003 ICD10	Dominican Republic Vital Registration - Deaths 2003 ICD10.	This country-year was extracted from the WHO Mortality Database. See the most recent version for more information: https://www.who.int/data/data-collection-tools/who-mortality-database	World Health Organization (WHO)	http://www.who.int/whosis/mort/download/en/index.html
17858	DOM	2004	Dominican Republic Vital Registration - Deaths 2004 ICD10	Dominican Republic Vital Registration - Deaths 2004 ICD10.	This country-year was extracted from the WHO Mortality Database. See the most recent version for more information: https://www.who.int/data/data-collection-tools/who-mortality-database	World Health Organization (WHO)	http://www.who.int/whosis/mort/download/en/index.html
17859	ECU	1997	Ecuador Vital Registration - Deaths 1997 ICD10	Ecuador Vital Registration - Deaths 1997 ICD10.	This country-year was extracted from the WHO Mortality Database. See the most recent version for more information: https://www.who.int/data/data-collection-tools/who-mortality-database	World Health Organization (WHO)	http://www.who.int/healthinfo/statistics/mortality_rawdata/en/index.html
17860	ECU	1998	Ecuador Vital Registration - Deaths 1998 ICD10	Ecuador Vital Registration - Deaths 1998 ICD10.	This country-year was extracted from the WHO Mortality Database. See the most recent version for more information: https://www.who.int/data/data-collection-tools/who-mortality-database	World Health Organization (WHO)	http://www.who.int/healthinfo/statistics/mortality_rawdata/en/index.html
17861	ECU	1999	Ecuador Vital Registration - Deaths 1999 ICD10	Ecuador Vital Registration - Deaths 1999 ICD10.	This country-year was extracted from the WHO Mortality Database. See the most recent version for more information: https://www.who.int/data/data-collection-tools/who-mortality-database	World Health Organization (WHO)	http://www.who.int/healthinfo/statistics/mortality_rawdata/en/index.html
17862	ECU	2000	Ecuador Vital Registration - Deaths 2000 ICD10	Ecuador Vital Registration - Deaths 2000 ICD10.	This country-year was extracted from the WHO Mortality Database. See the most recent version for more information: https://www.who.int/data/data-collection-tools/who-mortality-database	World Health Organization (WHO)	http://www.who.int/healthinfo/statistics/mortality_rawdata/en/index.html
17863	ECU	2001	Ecuador Vital Registration - Deaths 2001 ICD10	Ecuador Vital Registration - Deaths 2001 ICD10.	This country-year was extracted from the WHO Mortality Database. See the most recent version for more information: https://www.who.int/data/data-collection-tools/who-mortality-database	World Health Organization (WHO)	http://www.who.int/healthinfo/statistics/mortality_rawdata/en/index.html
17864	ECU	2002	Ecuador Vital Registration - Deaths 2002 ICD10	Ecuador Vital Registration - Deaths 2002 ICD10.	This country-year was extracted from the WHO Mortality Database. See the most recent version for more information: https://www.who.int/data/data-collection-tools/who-mortality-database	World Health Organization (WHO)	http://www.who.int/healthinfo/statistics/mortality_rawdata/en/index.html
17865	ECU	2003	Ecuador Vital Registration - Deaths 2003 ICD10	Ecuador Vital Registration - Deaths 2003 ICD10.	This country-year was extracted from the WHO Mortality Database. See the most recent version for more information: https://www.who.int/data/data-collection-tools/who-mortality-database	World Health Organization (WHO)	http://www.who.int/healthinfo/statistics/mortality_rawdata/en/index.html
17866	ECU	2004	Ecuador Vital Registration - Deaths 2004 ICD10	Ecuador Vital Registration - Deaths 2004 ICD10.	This country-year was extracted from the WHO Mortality Database. See the most recent version for more information: https://www.who.int/data/data-collection-tools/who-mortality-database	World Health Organization (WHO)	http://www.who.int/healthinfo/statistics/mortality_rawdata/en/index.html
17867	ECU	2005	Ecuador Vital Registration - Deaths 2005 ICD10	Ecuador Vital Registration - Deaths 2005 ICD10.	This country-year was extracted from the WHO Mortality Database. See the most recent version for more information: https://www.who.int/data/data-collection-tools/who-mortality-database	World Health Organization (WHO)	http://www.who.int/healthinfo/statistics/mortality_rawdata/en/index.html
17868	ECU	2006	Ecuador Vital Registration - Deaths 2006 ICD10	Ecuador Vital Registration - Deaths 2006 ICD10.	This country-year was extracted from the WHO Mortality Database. See the most recent version for more information: https://www.who.int/data/data-collection-tools/who-mortality-database	World Health Organization (WHO)	http://www.who.int/healthinfo/statistics/mortality_rawdata/en/index.html
17869	EGY	2000	Egypt Vital Registration - Deaths 2000 ICD10	Egypt Vital Registration - Deaths 2000 ICD10.	This country-year was extracted from the WHO Mortality Database. See the most recent version for more information: https://www.who.int/data/data-collection-tools/who-mortality-database	World Health Organization (WHO)	http://www.who.int/healthinfo/statistics/mortality_rawdata/en/index.html
17870	EGY	2004	Egypt Vital Registration - Deaths 2004 ICD10	Egypt Vital Registration - Deaths 2004 ICD10.	This country-year was extracted from the WHO Mortality Database. See the most recent version for more information: https://www.who.int/data/data-collection-tools/who-mortality-database	World Health Organization (WHO)	http://www.who.int/healthinfo/statistics/mortality_rawdata/en/index.html
17871	EGY	2005	Egypt Vital Registration - Deaths 2005 ICD10	Egypt Vital Registration - Deaths 2005 ICD10.	This country-year was extracted from the WHO Mortality Database. See the most recent version for more information: https://www.who.int/data/data-collection-tools/who-mortality-database	World Health Organization (WHO)	http://www.who.int/healthinfo/statistics/mortality_rawdata/en/index.html
17872	EGY	2006	Egypt Vital Registration - Deaths 2006 ICD10	Egypt Vital Registration - Deaths 2006 ICD10.	This country-year was extracted from the WHO Mortality Database. See the most recent version for more information: https://www.who.int/data/data-collection-tools/who-mortality-database	World Health Organization (WHO)	http://www.who.int/healthinfo/statistics/mortality_rawdata/en/index.html
17873	EGY	2007	Egypt Vital Registration - Deaths 2007 ICD10	Egypt Vital Registration - Deaths 2007 ICD10.	This country-year was extracted from the WHO Mortality Database. See the most recent version for more information: https://www.who.int/data/data-collection-tools/who-mortality-database	World Health Organization (WHO)	http://www.who.int/healthinfo/statistics/mortality_rawdata/en/index.html
17874	EGY	2008	Egypt Vital Registration - Deaths 2008 ICD10	Egypt Vital Registration - Deaths 2008 ICD10.	This country-year was extracted from the WHO Mortality Database. See the most recent version for more information: https://www.who.int/data/data-collection-tools/who-mortality-database	World Health Organization (WHO)	http://www.who.int/healthinfo/statistics/mortality_rawdata/en/index.html
17875	SLV	1997	El Salvador Vital Registration - Deaths 1997 ICD10	El Salvador Vital Registration - Deaths 1997 ICD10.	This country-year was extracted from the WHO Mortality Database. See the most recent version for more information: https://www.who.int/data/data-collection-tools/who-mortality-database	World Health Organization (WHO)	http://www.who.int/healthinfo/statistics/mortality_rawdata/en/index.html
17876	SLV	1998	El Salvador Vital Registration - Deaths 1998 ICD10	El Salvador Vital Registration - Deaths 1998 ICD10.	This country-year was extracted from the WHO Mortality Database. See the most recent version for more information: https://www.who.int/data/data-collection-tools/who-mortality-database	World Health Organization (WHO)	http://www.who.int/healthinfo/statistics/mortality_rawdata/en/index.html
17877	SLV	1999	El Salvador Vital Registration - Deaths 1999 ICD10	El Salvador Vital Registration - Deaths 1999 ICD10.	This country-year was extracted from the WHO Mortality Database. See the most recent version for more information: https://www.who.int/data/data-collection-tools/who-mortality-database	World Health Organization (WHO)	http://www.who.int/healthinfo/statistics/mortality_rawdata/en/index.html
17878	SLV	2000	El Salvador Vital Registration - Deaths 2000 ICD10	El Salvador Vital Registration - Deaths 2000 ICD10.	This country-year was extracted from the WHO Mortality Database. See the most recent version for more information: https://www.who.int/data/data-collection-tools/who-mortality-database	World Health Organization (WHO)	http://www.who.int/healthinfo/statistics/mortality_rawdata/en/index.html
17879	SLV	2001	El Salvador Vital Registration - Deaths 2001 ICD10	El Salvador Vital Registration - Deaths 2001 ICD10.	This country-year was extracted from the WHO Mortality Database. See the most recent version for more information: https://www.who.int/data/data-collection-tools/who-mortality-database	World Health Organization (WHO)	http://www.who.int/healthinfo/statistics/mortality_rawdata/en/index.html
17880	SLV	2002	El Salvador Vital Registration - Deaths 2002 ICD10	El Salvador Vital Registration - Deaths 2002 ICD10.	This country-year was extracted from the WHO Mortality Database. See the most recent version for more information: https://www.who.int/data/data-collection-tools/who-mortality-database	World Health Organization (WHO)	http://www.who.int/healthinfo/statistics/mortality_rawdata/en/index.html
17881	SLV	2003	El Salvador Vital Registration - Deaths 2003 ICD10	El Salvador Vital Registration - Deaths 2003 ICD10.	This country-year was extracted from the WHO Mortality Database. See the most recent version for more information: https://www.who.int/data/data-collection-tools/who-mortality-database	World Health Organization (WHO)	http://www.who.int/healthinfo/statistics/mortality_rawdata/en/index.html
17882	SLV	2004	El Salvador Vital Registration - Deaths 2004 ICD10	El Salvador Vital Registration - Deaths 2004 ICD10.	This country-year was extracted from the WHO Mortality Database. See the most recent version for more information: https://www.who.int/data/data-collection-tools/who-mortality-database	World Health Organization (WHO)	http://www.who.int/healthinfo/statistics/mortality_rawdata/en/index.html
17883	SLV	2005	El Salvador Vital Registration - Deaths 2005 ICD10	El Salvador Vital Registration - Deaths 2005 ICD10.	This country-year was extracted from the WHO Mortality Database. See the most recent version for more information: https://www.who.int/data/data-collection-tools/who-mortality-database	World Health Organization (WHO)	http://www.who.int/healthinfo/statistics/mortality_rawdata/en/index.html
17884	SLV	2006	El Salvador Vital Registration - Deaths 2006 ICD10	El Salvador Vital Registration - Deaths 2006 ICD10.	This country-year was extracted from the WHO Mortality Database. See the most recent version for more information: https://www.who.int/data/data-collection-tools/who-mortality-database	World Health Organization (WHO)	http://www.who.int/healthinfo/statistics/mortality_rawdata/en/index.html
17885	EST	1997	Estonia Vital Registration - Deaths 1997 ICD10	Estonia Vital Registration - Deaths 1997 ICD10.	This country-year was extracted from the WHO Mortality Database. See the most recent version for more information: https://www.who.int/data/data-collection-tools/who-mortality-database	World Health Organization (WHO)	http://www.who.int/healthinfo/statistics/mortality_rawdata/en/index.html
17886	EST	1998	Estonia Vital Registration - Deaths 1998 ICD10	Estonia Vital Registration - Deaths 1998 ICD10.	This country-year was extracted from the WHO Mortality Database. See the most recent version for more information: https://www.who.int/data/data-collection-tools/who-mortality-database	World Health Organization (WHO)	http://www.who.int/healthinfo/statistics/mortality_rawdata/en/index.html
17887	EST	1999	Estonia Vital Registration - Deaths 1999 ICD10	Estonia Vital Registration - Deaths 1999 ICD10.	This country-year was extracted from the WHO Mortality Database. See the most recent version for more information: https://www.who.int/data/data-collection-tools/who-mortality-database	World Health Organization (WHO)	http://www.who.int/healthinfo/statistics/mortality_rawdata/en/index.html
17888	EST	2000	Estonia Vital Registration - Deaths 2000 ICD10	Estonia Vital Registration - Deaths 2000 ICD10.	This country-year was extracted from the WHO Mortality Database. See the most recent version for more information: https://www.who.int/data/data-collection-tools/who-mortality-database	World Health Organization (WHO)	http://www.who.int/healthinfo/statistics/mortality_rawdata/en/index.html
17889	EST	2001	Estonia Vital Registration - Deaths 2001 ICD10	Estonia Vital Registration - Deaths 2001 ICD10.	This country-year was extracted from the WHO Mortality Database. See the most recent version for more information: https://www.who.int/data/data-collection-tools/who-mortality-database	World Health Organization (WHO)	http://www.who.int/healthinfo/statistics/mortality_rawdata/en/index.html
17890	EST	2002	Estonia Vital Registration - Deaths 2002 ICD10	Estonia Vital Registration - Deaths 2002 ICD10.	This country-year was extracted from the WHO Mortality Database. See the most recent version for more information: https://www.who.int/data/data-collection-tools/who-mortality-database	World Health Organization (WHO)	http://www.who.int/healthinfo/statistics/mortality_rawdata/en/index.html
17891	EST	2003	Estonia Vital Registration - Deaths 2003 ICD10	Estonia Vital Registration - Deaths 2003 ICD10.	This country-year was extracted from the WHO Mortality Database. See the most recent version for more information: https://www.who.int/data/data-collection-tools/who-mortality-database	World Health Organization (WHO)	http://www.who.int/healthinfo/statistics/mortality_rawdata/en/index.html
17892	EST	2004	Estonia Vital Registration - Deaths 2004 ICD10	Estonia Vital Registration - Deaths 2004 ICD10.	This country-year was extracted from the WHO Mortality Database. See the most recent version for more information: https://www.who.int/data/data-collection-tools/who-mortality-database	World Health Organization (WHO)	http://www.who.int/healthinfo/statistics/mortality_rawdata/en/index.html
17893	EST	2005	Estonia Vital Registration - Deaths 2005 ICD10	Estonia Vital Registration - Deaths 2005 ICD10.	This country-year was extracted from the WHO Mortality Database. See the most recent version for more information: https://www.who.int/data/data-collection-tools/who-mortality-database	World Health Organization (WHO)	http://www.who.int/healthinfo/statistics/mortality_rawdata/en/index.html
17894	EST	2006	Estonia Vital Registration - Deaths 2006 ICD10	Estonia Vital Registration - Deaths 2006 ICD10.	This country-year was extracted from the WHO Mortality Database. See the most recent version for more information: https://www.who.int/data/data-collection-tools/who-mortality-database	World Health Organization (WHO)	http://www.who.int/healthinfo/statistics/mortality_rawdata/en/index.html
17895	EST	2007	Estonia Vital Registration - Deaths 2007 ICD10	Estonia Vital Registration - Deaths 2007 ICD10.	This country-year was extracted from the WHO Mortality Database. See the most recent version for more information: https://www.who.int/data/data-collection-tools/who-mortality-database	World Health Organization (WHO)	http://www.who.int/healthinfo/statistics/mortality_rawdata/en/index.html
17896	EST	2008	Estonia Vital Registration - Deaths 2008 ICD10	Estonia Vital Registration - Deaths 2008 ICD10.	This country-year was extracted from the WHO Mortality Database. See the most recent version for more information: https://www.who.int/data/data-collection-tools/who-mortality-database	World Health Organization (WHO)	http://www.who.int/healthinfo/statistics/mortality_rawdata/en/index.html
17897	FIN	1996	Finland Vital Registration - Deaths 1996 ICD10	Finland Vital Registration - Deaths 1996 ICD10.	This country-year was extracted from the WHO Mortality Database. See the most recent version for more information: https://www.who.int/data/data-collection-tools/who-mortality-database	World Health Organization (WHO)	http://www.who.int/healthinfo/statistics/mortality_rawdata/en/index.html
17898	FIN	1997	Finland Vital Registration - Deaths 1997 ICD10	Finland Vital Registration - Deaths 1997 ICD10.	This country-year was extracted from the WHO Mortality Database. See the most recent version for more information: https://www.who.int/data/data-collection-tools/who-mortality-database	World Health Organization (WHO)	http://www.who.int/healthinfo/statistics/mortality_rawdata/en/index.html
17899	FIN	1998	Finland Vital Registration - Deaths 1998 ICD10	Finland Vital Registration - Deaths 1998 ICD10.	This country-year was extracted from the WHO Mortality Database. See the most recent version for more information: https://www.who.int/data/data-collection-tools/who-mortality-database	World Health Organization (WHO)	http://www.who.int/healthinfo/statistics/mortality_rawdata/en/index.html
17900	FIN	1999	Finland Vital Registration - Deaths 1999 ICD10	Finland Vital Registration - Deaths 1999 ICD10.	This country-year was extracted from the WHO Mortality Database. See the most recent version for more information: https://www.who.int/data/data-collection-tools/who-mortality-database	World Health Organization (WHO)	http://www.who.int/healthinfo/statistics/mortality_rawdata/en/index.html
17901	FIN	2000	Finland Vital Registration - Deaths 2000 ICD10	Finland Vital Registration - Deaths 2000 ICD10.	This country-year was extracted from the WHO Mortality Database. See the most recent version for more information: https://www.who.int/data/data-collection-tools/who-mortality-database	World Health Organization (WHO)	http://www.who.int/healthinfo/statistics/mortality_rawdata/en/index.html
17902	FIN	2001	Finland Vital Registration - Deaths 2001 ICD10	Finland Vital Registration - Deaths 2001 ICD10.	This country-year was extracted from the WHO Mortality Database. See the most recent version for more information: https://www.who.int/data/data-collection-tools/who-mortality-database	World Health Organization (WHO)	http://www.who.int/healthinfo/statistics/mortality_rawdata/en/index.html
17903	FIN	2002	Finland Vital Registration - Deaths 2002 ICD10	Finland Vital Registration - Deaths 2002 ICD10.	This country-year was extracted from the WHO Mortality Database. See the most recent version for more information: https://www.who.int/data/data-collection-tools/who-mortality-database	World Health Organization (WHO)	http://www.who.int/healthinfo/statistics/mortality_rawdata/en/index.html
17904	FIN	2003	Finland Vital Registration - Deaths 2003 ICD10	Finland Vital Registration - Deaths 2003 ICD10.	This country-year was extracted from the WHO Mortality Database. See the most recent version for more information: https://www.who.int/data/data-collection-tools/who-mortality-database	World Health Organization (WHO)	http://www.who.int/healthinfo/statistics/mortality_rawdata/en/index.html
17905	FIN	2004	Finland Vital Registration - Deaths 2004 ICD10	Finland Vital Registration - Deaths 2004 ICD10.	This country-year was extracted from the WHO Mortality Database. See the most recent version for more information: https://www.who.int/data/data-collection-tools/who-mortality-database	World Health Organization (WHO)	http://www.who.int/healthinfo/statistics/mortality_rawdata/en/index.html
17906	FIN	2005	Finland Vital Registration - Deaths 2005 ICD10	Finland Vital Registration - Deaths 2005 ICD10.	This country-year was extracted from the WHO Mortality Database. See the most recent version for more information: https://www.who.int/data/data-collection-tools/who-mortality-database	World Health Organization (WHO)	http://www.who.int/healthinfo/statistics/mortality_rawdata/en/index.html
17907	FIN	2006	Finland Vital Registration - Deaths 2006 ICD10	Finland Vital Registration - Deaths 2006 ICD10.	This country-year was extracted from the WHO Mortality Database. See the most recent version for more information: https://www.who.int/data/data-collection-tools/who-mortality-database	World Health Organization (WHO)	http://www.who.int/healthinfo/statistics/mortality_rawdata/en/index.html
17908	FIN	2007	Finland Vital Registration - Deaths 2007 ICD10	Finland Vital Registration - Deaths 2007 ICD10.	This country-year was extracted from the WHO Mortality Database. See the most recent version for more information: https://www.who.int/data/data-collection-tools/who-mortality-database	World Health Organization (WHO)	http://www.who.int/healthinfo/statistics/mortality_rawdata/en/index.html
17909	FIN	2008	Finland Vital Registration - Deaths 2008 ICD10	Finland Vital Registration - Deaths 2008 ICD10.	This country-year was extracted from the WHO Mortality Database. See the most recent version for more information: https://www.who.int/data/data-collection-tools/who-mortality-database	World Health Organization (WHO)	http://www.who.int/healthinfo/statistics/mortality_rawdata/en/index.html
17910	FRA	2000	France Vital Registration - Deaths 2000 ICD10	France Vital Registration - Deaths 2000 ICD10.	This country-year was extracted from the WHO Mortality Database. See the most recent version for more information: https://www.who.int/data/data-collection-tools/who-mortality-database	World Health Organization (WHO)	http://www.who.int/healthinfo/statistics/mortality_rawdata/en/index.html
17911	FRA	2001	France Vital Registration - Deaths 2001 ICD10	France Vital Registration - Deaths 2001 ICD10.	This country-year was extracted from the WHO Mortality Database. See the most recent version for more information: https://www.who.int/data/data-collection-tools/who-mortality-database	World Health Organization (WHO)	http://www.who.int/healthinfo/statistics/mortality_rawdata/en/index.html
17912	FRA	2002	France Vital Registration - Deaths 2002 ICD10	France Vital Registration - Deaths 2002 ICD10.	This country-year was extracted from the WHO Mortality Database. See the most recent version for more information: https://www.who.int/data/data-collection-tools/who-mortality-database	World Health Organization (WHO)	http://www.who.int/healthinfo/statistics/mortality_rawdata/en/index.html
17913	FRA	2003	France Vital Registration - Deaths 2003 ICD10	France Vital Registration - Deaths 2003 ICD10.	This country-year was extracted from the WHO Mortality Database. See the most recent version for more information: https://www.who.int/data/data-collection-tools/who-mortality-database	World Health Organization (WHO)	http://www.who.int/healthinfo/statistics/mortality_rawdata/en/index.html
17914	FRA	2004	France Vital Registration - Deaths 2004 ICD10	France Vital Registration - Deaths 2004 ICD10.	This country-year was extracted from the WHO Mortality Database. See the most recent version for more information: https://www.who.int/data/data-collection-tools/who-mortality-database	World Health Organization (WHO)	http://www.who.int/healthinfo/statistics/mortality_rawdata/en/index.html
17915	FRA	2005	France Vital Registration - Deaths 2005 ICD10	France Vital Registration - Deaths 2005 ICD10.	This country-year was extracted from the WHO Mortality Database. See the most recent version for more information: https://www.who.int/data/data-collection-tools/who-mortality-database	World Health Organization (WHO)	http://www.who.int/healthinfo/statistics/mortality_rawdata/en/index.html
17916	FRA	2006	France Vital Registration - Deaths 2006 ICD10	France Vital Registration - Deaths 2006 ICD10.	This country-year was extracted from the WHO Mortality Database. See the most recent version for more information: https://www.who.int/data/data-collection-tools/who-mortality-database	World Health Organization (WHO)	http://www.who.int/healthinfo/statistics/mortality_rawdata/en/index.html
17917	FRA	2007	France Vital Registration - Deaths 2007 ICD10	France Vital Registration - Deaths 2007 ICD10.	This country-year was extracted from the WHO Mortality Database. See the most recent version for more information: https://www.who.int/data/data-collection-tools/who-mortality-database	World Health Organization (WHO)	http://www.who.int/healthinfo/statistics/mortality_rawdata/en/index.html
17924	GEO	1998	Georgia Vital Registration - Deaths 1998 ICD10	Georgia Vital Registration - Deaths 1998 ICD10.	This country-year was extracted from the WHO Mortality Database. See the most recent version for more information: https://www.who.int/data/data-collection-tools/who-mortality-database	World Health Organization (WHO)	http://www.who.int/healthinfo/statistics/mortality_rawdata/en/index.html
17925	GEO	1999	Georgia Vital Registration - Deaths 1999 ICD10	Georgia Vital Registration - Deaths 1999 ICD10.	This country-year was extracted from the WHO Mortality Database. See the most recent version for more information: https://www.who.int/data/data-collection-tools/who-mortality-database	World Health Organization (WHO)	http://www.who.int/healthinfo/statistics/mortality_rawdata/en/index.html
17926	GEO	2000	Georgia Vital Registration - Deaths 2000 ICD10	Georgia Vital Registration - Deaths 2000 ICD10.	This country-year was extracted from the WHO Mortality Database. See the most recent version for more information: https://www.who.int/data/data-collection-tools/who-mortality-database	World Health Organization (WHO)	http://www.who.int/healthinfo/statistics/mortality_rawdata/en/index.html
17927	GEO	2001	Georgia Vital Registration - Deaths 2001 ICD10	Georgia Vital Registration - Deaths 2001 ICD10.	This country-year was extracted from the WHO Mortality Database. See the most recent version for more information: https://www.who.int/data/data-collection-tools/who-mortality-database	World Health Organization (WHO)	http://www.who.int/healthinfo/statistics/mortality_rawdata/en/index.html
17928	DEU	1998	Germany Vital Registration - Deaths 1998 ICD10	Germany Vital Registration - Deaths 1998 ICD10.	This country-year was extracted from the WHO Mortality Database. See the most recent version for more information: https://www.who.int/data/data-collection-tools/who-mortality-database	World Health Organization (WHO)	http://www.who.int/healthinfo/statistics/mortality_rawdata/en/index.html
17929	DEU	1999	Germany Vital Registration - Deaths 1999 ICD10	Germany Vital Registration - Deaths 1999 ICD10.	This country-year was extracted from the WHO Mortality Database. See the most recent version for more information: https://www.who.int/data/data-collection-tools/who-mortality-database	World Health Organization (WHO)	http://www.who.int/healthinfo/statistics/mortality_rawdata/en/index.html
17930	DEU	2000	Germany Vital Registration - Deaths 2000 ICD10	Germany Vital Registration - Deaths 2000 ICD10.	This country-year was extracted from the WHO Mortality Database. See the most recent version for more information: https://www.who.int/data/data-collection-tools/who-mortality-database	World Health Organization (WHO)	http://www.who.int/healthinfo/statistics/mortality_rawdata/en/index.html
17931	DEU	2001	Germany Vital Registration - Deaths 2001 ICD10	Germany Vital Registration - Deaths 2001 ICD10.	This country-year was extracted from the WHO Mortality Database. See the most recent version for more information: https://www.who.int/data/data-collection-tools/who-mortality-database	World Health Organization (WHO)	http://www.who.int/healthinfo/statistics/mortality_rawdata/en/index.html
17932	DEU	2002	Germany Vital Registration - Deaths 2002 ICD10	Germany Vital Registration - Deaths 2002 ICD10.	This country-year was extracted from the WHO Mortality Database. See the most recent version for more information: https://www.who.int/data/data-collection-tools/who-mortality-database	World Health Organization (WHO)	http://www.who.int/healthinfo/statistics/mortality_rawdata/en/index.html
17933	DEU	2003	Germany Vital Registration - Deaths 2003 ICD10	Germany Vital Registration - Deaths 2003 ICD10.	This country-year was extracted from the WHO Mortality Database. See the most recent version for more information: https://www.who.int/data/data-collection-tools/who-mortality-database	World Health Organization (WHO)	http://www.who.int/healthinfo/statistics/mortality_rawdata/en/index.html
17934	DEU	2004	Germany Vital Registration - Deaths 2004 ICD10	Germany Vital Registration - Deaths 2004 ICD10.	This country-year was extracted from the WHO Mortality Database. See the most recent version for more information: https://www.who.int/data/data-collection-tools/who-mortality-database	World Health Organization (WHO)	http://www.who.int/healthinfo/statistics/mortality_rawdata/en/index.html
17935	DEU	2005	Germany Vital Registration - Deaths 2005 ICD10	Germany Vital Registration - Deaths 2005 ICD10.	This country-year was extracted from the WHO Mortality Database. See the most recent version for more information: https://www.who.int/data/data-collection-tools/who-mortality-database	World Health Organization (WHO)	http://www.who.int/healthinfo/statistics/mortality_rawdata/en/index.html
17936	DEU	2006	Germany Vital Registration - Deaths 2006 ICD10	Germany Vital Registration - Deaths 2006 ICD10.	This country-year was extracted from the WHO Mortality Database. See the most recent version for more information: https://www.who.int/data/data-collection-tools/who-mortality-database	World Health Organization (WHO)	http://www.who.int/healthinfo/statistics/mortality_rawdata/en/index.html
17937	GRD	2001	Grenada Vital Registration - Deaths 2001 ICD10	Grenada Vital Registration - Deaths 2001 ICD10.	This country-year was extracted from the WHO Mortality Database. See the most recent version for more information: https://www.who.int/data/data-collection-tools/who-mortality-database	World Health Organization (WHO)	http://www.who.int/healthinfo/statistics/mortality_rawdata/en/index.html
17938	GRD	2002	Grenada Vital Registration - Deaths 2002 ICD10	Grenada Vital Registration - Deaths 2002 ICD10.	This country-year was extracted from the WHO Mortality Database. See the most recent version for more information: https://www.who.int/data/data-collection-tools/who-mortality-database	World Health Organization (WHO)	http://www.who.int/healthinfo/statistics/mortality_rawdata/en/index.html
17939	GRD	2003	Grenada Vital Registration - Deaths 2003 ICD10	Grenada Vital Registration - Deaths 2003 ICD10.	This country-year was extracted from the WHO Mortality Database. See the most recent version for more information: https://www.who.int/data/data-collection-tools/who-mortality-database	World Health Organization (WHO)	http://www.who.int/healthinfo/statistics/mortality_rawdata/en/index.html
17940	GRD	2004	Grenada Vital Registration - Deaths 2004 ICD10	Grenada Vital Registration - Deaths 2004 ICD10.	This country-year was extracted from the WHO Mortality Database. See the most recent version for more information: https://www.who.int/data/data-collection-tools/who-mortality-database	World Health Organization (WHO)	http://www.who.int/healthinfo/statistics/mortality_rawdata/en/index.html
17941	GRD	2005	Grenada Vital Registration - Deaths 2005 ICD10	Grenada Vital Registration - Deaths 2005 ICD10.	This country-year was extracted from the WHO Mortality Database. See the most recent version for more information: https://www.who.int/data/data-collection-tools/who-mortality-database	World Health Organization (WHO)	http://www.who.int/healthinfo/statistics/mortality_rawdata/en/index.html
17942	GRD	2007	Grenada Vital Registration - Deaths 2007 ICD10	Grenada Vital Registration - Deaths 2007 ICD10.	This country-year was extracted from the WHO Mortality Database. See the most recent version for more information: https://www.who.int/data/data-collection-tools/who-mortality-database	World Health Organization (WHO)	http://www.who.int/healthinfo/statistics/mortality_rawdata/en/index.html
17950	GTM	2005	Guatemala Vital Registration - Deaths 2005 ICD10	Guatemala Vital Registration - Deaths 2005 ICD10.	This country-year was extracted from the WHO Mortality Database. See the most recent version for more information: https://www.who.int/data/data-collection-tools/who-mortality-database	World Health Organization (WHO)	http://www.who.int/whosis/mort/download/en/index.html
17951	GTM	2006	Guatemala Vital Registration - Deaths 2006 ICD10	Guatemala Vital Registration - Deaths 2006 ICD10.	This country-year was extracted from the WHO Mortality Database. See the most recent version for more information: https://www.who.int/data/data-collection-tools/who-mortality-database	World Health Organization (WHO)	http://www.who.int/whosis/mort/download/en/index.html
17952	GUY	2001	Guyana Vital Registration - Deaths 2001 ICD10	Guyana Vital Registration - Deaths 2001 ICD10.	This country-year was extracted from the WHO Mortality Database. See the most recent version for more information: https://www.who.int/data/data-collection-tools/who-mortality-database	World Health Organization (WHO)	http://www.who.int/healthinfo/statistics/mortality_rawdata/en/index.html
17953	GUY	2002	Guyana Vital Registration - Deaths 2002 ICD10	Guyana Vital Registration - Deaths 2002 ICD10.	This country-year was extracted from the WHO Mortality Database. See the most recent version for more information: https://www.who.int/data/data-collection-tools/who-mortality-database	World Health Organization (WHO)	http://www.who.int/healthinfo/statistics/mortality_rawdata/en/index.html
17954	GUY	2003	Guyana Vital Registration - Deaths 2003 ICD10	Guyana Vital Registration - Deaths 2003 ICD10.	This country-year was extracted from the WHO Mortality Database. See the most recent version for more information: https://www.who.int/data/data-collection-tools/who-mortality-database	World Health Organization (WHO)	http://www.who.int/healthinfo/statistics/mortality_rawdata/en/index.html
17955	GUY	2004	Guyana Vital Registration - Deaths 2004 ICD10	Guyana Vital Registration - Deaths 2004 ICD10.	This country-year was extracted from the WHO Mortality Database. See the most recent version for more information: https://www.who.int/data/data-collection-tools/who-mortality-database	World Health Organization (WHO)	http://www.who.int/healthinfo/statistics/mortality_rawdata/en/index.html
17956	GUY	2005	Guyana Vital Registration - Deaths 2005 ICD10	Guyana Vital Registration - Deaths 2005 ICD10.	This country-year was extracted from the WHO Mortality Database. See the most recent version for more information: https://www.who.int/data/data-collection-tools/who-mortality-database	World Health Organization (WHO)	http://www.who.int/healthinfo/statistics/mortality_rawdata/en/index.html
17958	HTI	1999	Haiti Vital Registration - Deaths 1999 ICD10	Haiti Vital Registration - Deaths 1999 ICD10.	This country-year was extracted from the WHO Mortality Database. See the most recent version for more information: https://www.who.int/data/data-collection-tools/who-mortality-database	World Health Organization (WHO)	http://www.who.int/healthinfo/statistics/mortality_rawdata/en/index.html
17960	HTI	2002	Haiti Vital Registration - Deaths 2002 ICD10	Haiti Vital Registration - Deaths 2002 ICD10.	This country-year was extracted from the WHO Mortality Database. See the most recent version for more information: https://www.who.int/data/data-collection-tools/who-mortality-database	World Health Organization (WHO)	http://www.who.int/healthinfo/statistics/mortality_rawdata/en/index.html
17961	HTI	2003	Haiti Vital Registration - Deaths 2003 ICD10	Haiti Vital Registration - Deaths 2003 ICD10.	This country-year was extracted from the WHO Mortality Database. See the most recent version for more information: https://www.who.int/data/data-collection-tools/who-mortality-database	World Health Organization (WHO)	http://www.who.int/healthinfo/statistics/mortality_rawdata/en/index.html
17962	CHN	2001	Hong Kong Vital Registration - Deaths 2001 ICD10	Hong Kong Vital Registration - Deaths 2001 ICD10.	This country-year was extracted from the WHO Mortality Database. See the most recent version for more information: https://www.who.int/data/data-collection-tools/who-mortality-database	World Health Organization (WHO)	http://www.who.int/healthinfo/statistics/mortality_rawdata/en/index.html
17963	CHN	2002	Hong Kong Vital Registration - Deaths 2002 ICD10	Hong Kong Vital Registration - Deaths 2002 ICD10.	This country-year was extracted from the WHO Mortality Database. See the most recent version for more information: https://www.who.int/data/data-collection-tools/who-mortality-database	World Health Organization (WHO)	http://www.who.int/healthinfo/statistics/mortality_rawdata/en/index.html
17964	CHN	2003	Hong Kong Vital Registration - Deaths 2003 ICD10	Hong Kong Vital Registration - Deaths 2003 ICD10.	This country-year was extracted from the WHO Mortality Database. See the most recent version for more information: https://www.who.int/data/data-collection-tools/who-mortality-database	World Health Organization (WHO)	http://www.who.int/healthinfo/statistics/mortality_rawdata/en/index.html
17965	CHN	2004	Hong Kong Vital Registration - Deaths 2004 ICD10	Hong Kong Vital Registration - Deaths 2004 ICD10.	This country-year was extracted from the WHO Mortality Database. See the most recent version for more information: https://www.who.int/data/data-collection-tools/who-mortality-database	World Health Organization (WHO)	http://www.who.int/healthinfo/statistics/mortality_rawdata/en/index.html
17966	CHN	2005	Hong Kong Vital Registration - Deaths 2005 ICD10	Hong Kong Vital Registration - Deaths 2005 ICD10.	This country-year was extracted from the WHO Mortality Database. See the most recent version for more information: https://www.who.int/data/data-collection-tools/who-mortality-database	World Health Organization (WHO)	http://www.who.int/healthinfo/statistics/mortality_rawdata/en/index.html
17967	CHN	2006	Hong Kong Vital Registration - Deaths 2006 ICD10	Hong Kong Vital Registration - Deaths 2006 ICD10.	This country-year was extracted from the WHO Mortality Database. See the most recent version for more information: https://www.who.int/data/data-collection-tools/who-mortality-database	World Health Organization (WHO)	http://www.who.int/healthinfo/statistics/mortality_rawdata/en/index.html
17968	CHN	2007	Hong Kong Vital Registration - Deaths 2007 ICD10	Hong Kong Vital Registration - Deaths 2007 ICD10.	This country-year was extracted from the WHO Mortality Database. See the most recent version for more information: https://www.who.int/data/data-collection-tools/who-mortality-database	World Health Organization (WHO)	http://www.who.int/healthinfo/statistics/mortality_rawdata/en/index.html
17969	HUN	1996	Hungary Vital Registration - Deaths 1996 ICD10	Hungary Vital Registration - Deaths 1996 ICD10.	This country-year was extracted from the WHO Mortality Database. See the most recent version for more information: https://www.who.int/data/data-collection-tools/who-mortality-database	World Health Organization (WHO)	http://www.who.int/healthinfo/statistics/mortality_rawdata/en/index.html
17970	HUN	1997	Hungary Vital Registration - Deaths 1997 ICD10	Hungary Vital Registration - Deaths 1997 ICD10.	This country-year was extracted from the WHO Mortality Database. See the most recent version for more information: https://www.who.int/data/data-collection-tools/who-mortality-database	World Health Organization (WHO)	http://www.who.int/healthinfo/statistics/mortality_rawdata/en/index.html
17971	HUN	1998	Hungary Vital Registration - Deaths 1998 ICD10	Hungary Vital Registration - Deaths 1998 ICD10.	This country-year was extracted from the WHO Mortality Database. See the most recent version for more information: https://www.who.int/data/data-collection-tools/who-mortality-database	World Health Organization (WHO)	http://www.who.int/healthinfo/statistics/mortality_rawdata/en/index.html
17972	HUN	1999	Hungary Vital Registration - Deaths 1999 ICD10	Hungary Vital Registration - Deaths 1999 ICD10.	This country-year was extracted from the WHO Mortality Database. See the most recent version for more information: https://www.who.int/data/data-collection-tools/who-mortality-database	World Health Organization (WHO)	http://www.who.int/healthinfo/statistics/mortality_rawdata/en/index.html
17973	HUN	2000	Hungary Vital Registration - Deaths 2000 ICD10	Hungary Vital Registration - Deaths 2000 ICD10.	This country-year was extracted from the WHO Mortality Database. See the most recent version for more information: https://www.who.int/data/data-collection-tools/who-mortality-database	World Health Organization (WHO)	http://www.who.int/healthinfo/statistics/mortality_rawdata/en/index.html
17974	HUN	2001	Hungary Vital Registration - Deaths 2001 ICD10	Hungary Vital Registration - Deaths 2001 ICD10.	This country-year was extracted from the WHO Mortality Database. See the most recent version for more information: https://www.who.int/data/data-collection-tools/who-mortality-database	World Health Organization (WHO)	http://www.who.int/healthinfo/statistics/mortality_rawdata/en/index.html
17975	HUN	2002	Hungary Vital Registration - Deaths 2002 ICD10	Hungary Vital Registration - Deaths 2002 ICD10.	This country-year was extracted from the WHO Mortality Database. See the most recent version for more information: https://www.who.int/data/data-collection-tools/who-mortality-database	World Health Organization (WHO)	http://www.who.int/healthinfo/statistics/mortality_rawdata/en/index.html
17976	HUN	2003	Hungary Vital Registration - Deaths 2003 ICD10	Hungary Vital Registration - Deaths 2003 ICD10.	This country-year was extracted from the WHO Mortality Database. See the most recent version for more information: https://www.who.int/data/data-collection-tools/who-mortality-database	World Health Organization (WHO)	http://www.who.int/healthinfo/statistics/mortality_rawdata/en/index.html
17977	HUN	2004	Hungary Vital Registration - Deaths 2004 ICD10	Hungary Vital Registration - Deaths 2004 ICD10.	This country-year was extracted from the WHO Mortality Database. See the most recent version for more information: https://www.who.int/data/data-collection-tools/who-mortality-database	World Health Organization (WHO)	http://www.who.int/healthinfo/statistics/mortality_rawdata/en/index.html
17978	HUN	2005	Hungary Vital Registration - Deaths 2005 ICD10	Hungary Vital Registration - Deaths 2005 ICD10.	This country-year was extracted from the WHO Mortality Database. See the most recent version for more information: https://www.who.int/data/data-collection-tools/who-mortality-database	World Health Organization (WHO)	http://www.who.int/healthinfo/statistics/mortality_rawdata/en/index.html
17979	HUN	2006	Hungary Vital Registration - Deaths 2006 ICD10	Hungary Vital Registration - Deaths 2006 ICD10.	This country-year was extracted from the WHO Mortality Database. See the most recent version for more information: https://www.who.int/data/data-collection-tools/who-mortality-database	World Health Organization (WHO)	http://www.who.int/healthinfo/statistics/mortality_rawdata/en/index.html
17980	HUN	2007	Hungary Vital Registration - Deaths 2007 ICD10	Hungary Vital Registration - Deaths 2007 ICD10.	This country-year was extracted from the WHO Mortality Database. See the most recent version for more information: https://www.who.int/data/data-collection-tools/who-mortality-database	World Health Organization (WHO)	http://www.who.int/healthinfo/statistics/mortality_rawdata/en/index.html
17981	HUN	2008	Hungary Vital Registration - Deaths 2008 ICD10	Hungary Vital Registration - Deaths 2008 ICD10.	This country-year was extracted from the WHO Mortality Database. See the most recent version for more information: https://www.who.int/data/data-collection-tools/who-mortality-database	World Health Organization (WHO)	http://www.who.int/healthinfo/statistics/mortality_rawdata/en/index.html
17982	ISL	1996	Iceland Vital Registration - Deaths 1996 ICD10	Iceland Vital Registration - Deaths 1996 ICD10.	This country-year was extracted from the WHO Mortality Database. See the most recent version for more information: https://www.who.int/data/data-collection-tools/who-mortality-database	World Health Organization (WHO)	http://www.who.int/healthinfo/statistics/mortality_rawdata/en/index.html
17983	ISL	1997	Iceland Vital Registration - Deaths 1997 ICD10	Iceland Vital Registration - Deaths 1997 ICD10.	This country-year was extracted from the WHO Mortality Database. See the most recent version for more information: https://www.who.int/data/data-collection-tools/who-mortality-database	World Health Organization (WHO)	http://www.who.int/healthinfo/statistics/mortality_rawdata/en/index.html
17984	ISL	1998	Iceland Vital Registration - Deaths 1998 ICD10	Iceland Vital Registration - Deaths 1998 ICD10.	This country-year was extracted from the WHO Mortality Database. See the most recent version for more information: https://www.who.int/data/data-collection-tools/who-mortality-database	World Health Organization (WHO)	http://www.who.int/healthinfo/statistics/mortality_rawdata/en/index.html
17985	ISL	1999	Iceland Vital Registration - Deaths 1999 ICD10	Iceland Vital Registration - Deaths 1999 ICD10.	This country-year was extracted from the WHO Mortality Database. See the most recent version for more information: https://www.who.int/data/data-collection-tools/who-mortality-database	World Health Organization (WHO)	http://www.who.int/healthinfo/statistics/mortality_rawdata/en/index.html
17986	ISL	2000	Iceland Vital Registration - Deaths 2000 ICD10	Iceland Vital Registration - Deaths 2000 ICD10.	This country-year was extracted from the WHO Mortality Database. See the most recent version for more information: https://www.who.int/data/data-collection-tools/who-mortality-database	World Health Organization (WHO)	http://www.who.int/healthinfo/statistics/mortality_rawdata/en/index.html
17987	ISL	2001	Iceland Vital Registration - Deaths 2001 ICD10	Iceland Vital Registration - Deaths 2001 ICD10.	This country-year was extracted from the WHO Mortality Database. See the most recent version for more information: https://www.who.int/data/data-collection-tools/who-mortality-database	World Health Organization (WHO)	http://www.who.int/healthinfo/statistics/mortality_rawdata/en/index.html
17988	ISL	2002	Iceland Vital Registration - Deaths 2002 ICD10	Iceland Vital Registration - Deaths 2002 ICD10.	This country-year was extracted from the WHO Mortality Database. See the most recent version for more information: https://www.who.int/data/data-collection-tools/who-mortality-database	World Health Organization (WHO)	http://www.who.int/healthinfo/statistics/mortality_rawdata/en/index.html
17989	ISL	2003	Iceland Vital Registration - Deaths 2003 ICD10	Iceland Vital Registration - Deaths 2003 ICD10.	This country-year was extracted from the WHO Mortality Database. See the most recent version for more information: https://www.who.int/data/data-collection-tools/who-mortality-database	World Health Organization (WHO)	http://www.who.int/healthinfo/statistics/mortality_rawdata/en/index.html
17990	ISL	2004	Iceland Vital Registration - Deaths 2004 ICD10	Iceland Vital Registration - Deaths 2004 ICD10.	This country-year was extracted from the WHO Mortality Database. See the most recent version for more information: https://www.who.int/data/data-collection-tools/who-mortality-database	World Health Organization (WHO)	http://www.who.int/healthinfo/statistics/mortality_rawdata/en/index.html
17991	ISL	2005	Iceland Vital Registration - Deaths 2005 ICD10	Iceland Vital Registration - Deaths 2005 ICD10.	This country-year was extracted from the WHO Mortality Database. See the most recent version for more information: https://www.who.int/data/data-collection-tools/who-mortality-database	World Health Organization (WHO)	http://www.who.int/healthinfo/statistics/mortality_rawdata/en/index.html
17992	ISL	2006	Iceland Vital Registration - Deaths 2006 ICD10	Iceland Vital Registration - Deaths 2006 ICD10.	This country-year was extracted from the WHO Mortality Database. See the most recent version for more information: https://www.who.int/data/data-collection-tools/who-mortality-database	World Health Organization (WHO)	http://www.who.int/healthinfo/statistics/mortality_rawdata/en/index.html
17993	ISL	2007	Iceland Vital Registration - Deaths 2007 ICD10	Iceland Vital Registration - Deaths 2007 ICD10.	This country-year was extracted from the WHO Mortality Database. See the most recent version for more information: https://www.who.int/data/data-collection-tools/who-mortality-database	World Health Organization (WHO)	http://www.who.int/healthinfo/statistics/mortality_rawdata/en/index.html
17994	ISL	2008	Iceland Vital Registration - Deaths 2008 ICD10	Iceland Vital Registration - Deaths 2008 ICD10.	This country-year was extracted from the WHO Mortality Database. See the most recent version for more information: https://www.who.int/data/data-collection-tools/who-mortality-database	World Health Organization (WHO)	http://www.who.int/healthinfo/statistics/mortality_rawdata/en/index.html
17995	IRL	2007	Ireland Vital Registration - Deaths 2007 ICD10	Ireland Vital Registration - Deaths 2007 ICD10.	This country-year was extracted from the WHO Mortality Database. See the most recent version for more information: https://www.who.int/data/data-collection-tools/who-mortality-database	World Health Organization (WHO)	http://www.who.int/whosis/mort/download/en/index.html
17996	IRL	2008	Ireland Vital Registration - Deaths 2008 ICD10	Ireland Vital Registration - Deaths 2008 ICD10.	This country-year was extracted from the WHO Mortality Database. See the most recent version for more information: https://www.who.int/data/data-collection-tools/who-mortality-database	World Health Organization (WHO)	http://www.who.int/whosis/mort/download/en/index.html
17997	ISR	1998	Israel Vital Registration - Deaths 1998 ICD10	Israel Vital Registration - Deaths 1998 ICD10.	This country-year was extracted from the WHO Mortality Database. See the most recent version for more information: https://www.who.int/data/data-collection-tools/who-mortality-database	World Health Organization (WHO)	http://www.who.int/healthinfo/statistics/mortality_rawdata/en/index.html
17998	ISR	1999	Israel Vital Registration - Deaths 1999 ICD10	Israel Vital Registration - Deaths 1999 ICD10.	This country-year was extracted from the WHO Mortality Database. See the most recent version for more information: https://www.who.int/data/data-collection-tools/who-mortality-database	World Health Organization (WHO)	http://www.who.int/healthinfo/statistics/mortality_rawdata/en/index.html
17999	ISR	2000	Israel Vital Registration - Deaths 2000 ICD10	Israel Vital Registration - Deaths 2000 ICD10.	This country-year was extracted from the WHO Mortality Database. See the most recent version for more information: https://www.who.int/data/data-collection-tools/who-mortality-database	World Health Organization (WHO)	http://www.who.int/healthinfo/statistics/mortality_rawdata/en/index.html
18000	ISR	2001	Israel Vital Registration - Deaths 2001 ICD10	Israel Vital Registration - Deaths 2001 ICD10.	This country-year was extracted from the WHO Mortality Database. See the most recent version for more information: https://www.who.int/data/data-collection-tools/who-mortality-database	World Health Organization (WHO)	http://www.who.int/healthinfo/statistics/mortality_rawdata/en/index.html
18001	ISR	2002	Israel Vital Registration - Deaths 2002 ICD10	Israel Vital Registration - Deaths 2002 ICD10.	This country-year was extracted from the WHO Mortality Database. See the most recent version for more information: https://www.who.int/data/data-collection-tools/who-mortality-database	World Health Organization (WHO)	http://www.who.int/healthinfo/statistics/mortality_rawdata/en/index.html
18002	ISR	2003	Israel Vital Registration - Deaths 2003 ICD10	Israel Vital Registration - Deaths 2003 ICD10.	This country-year was extracted from the WHO Mortality Database. See the most recent version for more information: https://www.who.int/data/data-collection-tools/who-mortality-database	World Health Organization (WHO)	http://www.who.int/healthinfo/statistics/mortality_rawdata/en/index.html
18003	ISR	2004	Israel Vital Registration - Deaths 2004 ICD10	Israel Vital Registration - Deaths 2004 ICD10.	This country-year was extracted from the WHO Mortality Database. See the most recent version for more information: https://www.who.int/data/data-collection-tools/who-mortality-database	World Health Organization (WHO)	http://www.who.int/healthinfo/statistics/mortality_rawdata/en/index.html
18004	ISR	2005	Israel Vital Registration - Deaths 2005 ICD10	Israel Vital Registration - Deaths 2005 ICD10.	This country-year was extracted from the WHO Mortality Database. See the most recent version for more information: https://www.who.int/data/data-collection-tools/who-mortality-database	World Health Organization (WHO)	http://www.who.int/healthinfo/statistics/mortality_rawdata/en/index.html
18005	ISR	2006	Israel Vital Registration - Deaths 2006 ICD10	Israel Vital Registration - Deaths 2006 ICD10.	This country-year was extracted from the WHO Mortality Database. See the most recent version for more information: https://www.who.int/data/data-collection-tools/who-mortality-database	World Health Organization (WHO)	http://www.who.int/healthinfo/statistics/mortality_rawdata/en/index.html
18006	ISR	2007	Israel Vital Registration - Deaths 2007 ICD10	Israel Vital Registration - Deaths 2007 ICD10.	This country-year was extracted from the WHO Mortality Database. See the most recent version for more information: https://www.who.int/data/data-collection-tools/who-mortality-database	World Health Organization (WHO)	http://www.who.int/healthinfo/statistics/mortality_rawdata/en/index.html
18029	KIR	1999	Kiribati Vital Registration - Deaths 1999 ICD10	Kiribati Vital Registration - Deaths 1999 ICD10.	This country-year was extracted from the WHO Mortality Database. See the most recent version for more information: https://www.who.int/data/data-collection-tools/who-mortality-database	World Health Organization (WHO)	http://www.who.int/healthinfo/statistics/mortality_rawdata/en/index.html
18030	KIR	2000	Kiribati Vital Registration - Deaths 2000 ICD10	Kiribati Vital Registration - Deaths 2000 ICD10.	This country-year was extracted from the WHO Mortality Database. See the most recent version for more information: https://www.who.int/data/data-collection-tools/who-mortality-database	World Health Organization (WHO)	http://www.who.int/healthinfo/statistics/mortality_rawdata/en/index.html
18031	KIR	2001	Kiribati Vital Registration - Deaths 2001 ICD10	Kiribati Vital Registration - Deaths 2001 ICD10.	This country-year was extracted from the WHO Mortality Database. See the most recent version for more information: https://www.who.int/data/data-collection-tools/who-mortality-database	World Health Organization (WHO)	http://www.who.int/healthinfo/statistics/mortality_rawdata/en/index.html
18032	KWT	1995	Kuwait Vital Registration - Deaths 1995 ICD10	Kuwait Vital Registration - Deaths 1995 ICD10.	This country-year was extracted from the WHO Mortality Database. See the most recent version for more information: https://www.who.int/data/data-collection-tools/who-mortality-database	World Health Organization (WHO)	http://www.who.int/healthinfo/statistics/mortality_rawdata/en/index.html
18033	KWT	1996	Kuwait Vital Registration - Deaths 1996 ICD10	Kuwait Vital Registration - Deaths 1996 ICD10.	This country-year was extracted from the WHO Mortality Database. See the most recent version for more information: https://www.who.int/data/data-collection-tools/who-mortality-database	World Health Organization (WHO)	http://www.who.int/healthinfo/statistics/mortality_rawdata/en/index.html
18034	KWT	1997	Kuwait Vital Registration - Deaths 1997 ICD10	Kuwait Vital Registration - Deaths 1997 ICD10.	This country-year was extracted from the WHO Mortality Database. See the most recent version for more information: https://www.who.int/data/data-collection-tools/who-mortality-database	World Health Organization (WHO)	http://www.who.int/healthinfo/statistics/mortality_rawdata/en/index.html
18035	KWT	1998	Kuwait Vital Registration - Deaths 1998 ICD10	Kuwait Vital Registration - Deaths 1998 ICD10.	This country-year was extracted from the WHO Mortality Database. See the most recent version for more information: https://www.who.int/data/data-collection-tools/who-mortality-database	World Health Organization (WHO)	http://www.who.int/healthinfo/statistics/mortality_rawdata/en/index.html
18036	KWT	1999	Kuwait Vital Registration - Deaths 1999 ICD10	Kuwait Vital Registration - Deaths 1999 ICD10.	This country-year was extracted from the WHO Mortality Database. See the most recent version for more information: https://www.who.int/data/data-collection-tools/who-mortality-database	World Health Organization (WHO)	http://www.who.int/healthinfo/statistics/mortality_rawdata/en/index.html
18037	KWT	2000	Kuwait Vital Registration - Deaths 2000 ICD10	Kuwait Vital Registration - Deaths 2000 ICD10.	This country-year was extracted from the WHO Mortality Database. See the most recent version for more information: https://www.who.int/data/data-collection-tools/who-mortality-database	World Health Organization (WHO)	http://www.who.int/healthinfo/statistics/mortality_rawdata/en/index.html
18038	KWT	2001	Kuwait Vital Registration - Deaths 2001 ICD10	Kuwait Vital Registration - Deaths 2001 ICD10.	This country-year was extracted from the WHO Mortality Database. See the most recent version for more information: https://www.who.int/data/data-collection-tools/who-mortality-database	World Health Organization (WHO)	http://www.who.int/healthinfo/statistics/mortality_rawdata/en/index.html
18039	KWT	2002	Kuwait Vital Registration - Deaths 2002 ICD10	Kuwait Vital Registration - Deaths 2002 ICD10.	This country-year was extracted from the WHO Mortality Database. See the most recent version for more information: https://www.who.int/data/data-collection-tools/who-mortality-database	World Health Organization (WHO)	http://www.who.int/healthinfo/statistics/mortality_rawdata/en/index.html
18040	KWT	2008	Kuwait Vital Registration - Deaths 2008 ICD10	Kuwait Vital Registration - Deaths 2008 ICD10.	This country-year was extracted from the WHO Mortality Database. See the most recent version for more information: https://www.who.int/data/data-collection-tools/who-mortality-database	World Health Organization (WHO)	http://www.who.int/healthinfo/statistics/mortality_rawdata/en/index.html
18041	KGZ	2000	Kyrgyzstan Vital Registration - Deaths 2000 ICD10	Kyrgyzstan Vital Registration - Deaths 2000 ICD10.	This country-year was extracted from the WHO Mortality Database. See the most recent version for more information: https://www.who.int/data/data-collection-tools/who-mortality-database	World Health Organization (WHO)	http://www.who.int/healthinfo/statistics/mortality_rawdata/en/index.html
18042	KGZ	2001	Kyrgyzstan Vital Registration - Deaths 2001 ICD10	Kyrgyzstan Vital Registration - Deaths 2001 ICD10.	This country-year was extracted from the WHO Mortality Database. See the most recent version for more information: https://www.who.int/data/data-collection-tools/who-mortality-database	World Health Organization (WHO)	http://www.who.int/healthinfo/statistics/mortality_rawdata/en/index.html
18043	KGZ	2002	Kyrgyzstan Vital Registration - Deaths 2002 ICD10	Kyrgyzstan Vital Registration - Deaths 2002 ICD10.	This country-year was extracted from the WHO Mortality Database. See the most recent version for more information: https://www.who.int/data/data-collection-tools/who-mortality-database	World Health Organization (WHO)	http://www.who.int/healthinfo/statistics/mortality_rawdata/en/index.html
18044	KGZ	2003	Kyrgyzstan Vital Registration - Deaths 2003 ICD10	Kyrgyzstan Vital Registration - Deaths 2003 ICD10.	This country-year was extracted from the WHO Mortality Database. See the most recent version for more information: https://www.who.int/data/data-collection-tools/who-mortality-database	World Health Organization (WHO)	http://www.who.int/healthinfo/statistics/mortality_rawdata/en/index.html
18045	KGZ	2004	Kyrgyzstan Vital Registration - Deaths 2004 ICD10	Kyrgyzstan Vital Registration - Deaths 2004 ICD10.	This country-year was extracted from the WHO Mortality Database. See the most recent version for more information: https://www.who.int/data/data-collection-tools/who-mortality-database	World Health Organization (WHO)	http://www.who.int/healthinfo/statistics/mortality_rawdata/en/index.html
18046	KGZ	2005	Kyrgyzstan Vital Registration - Deaths 2005 ICD10	Kyrgyzstan Vital Registration - Deaths 2005 ICD10.	This country-year was extracted from the WHO Mortality Database. See the most recent version for more information: https://www.who.int/data/data-collection-tools/who-mortality-database	World Health Organization (WHO)	http://www.who.int/healthinfo/statistics/mortality_rawdata/en/index.html
18047	KGZ	2006	Kyrgyzstan Vital Registration - Deaths 2006 ICD10	Kyrgyzstan Vital Registration - Deaths 2006 ICD10.	This country-year was extracted from the WHO Mortality Database. See the most recent version for more information: https://www.who.int/data/data-collection-tools/who-mortality-database	World Health Organization (WHO)	http://www.who.int/healthinfo/statistics/mortality_rawdata/en/index.html
18048	KGZ	2007	Kyrgyzstan Vital Registration - Deaths 2007 ICD10	Kyrgyzstan Vital Registration - Deaths 2007 ICD10.	This country-year was extracted from the WHO Mortality Database. See the most recent version for more information: https://www.who.int/data/data-collection-tools/who-mortality-database	World Health Organization (WHO)	http://www.who.int/healthinfo/statistics/mortality_rawdata/en/index.html
18049	KGZ	2008	Kyrgyzstan Vital Registration - Deaths 2008 ICD10	Kyrgyzstan Vital Registration - Deaths 2008 ICD10.	This country-year was extracted from the WHO Mortality Database. See the most recent version for more information: https://www.who.int/data/data-collection-tools/who-mortality-database	World Health Organization (WHO)	http://www.who.int/healthinfo/statistics/mortality_rawdata/en/index.html
18050	LVA	1996	Latvia Vital Registration - Deaths 1996 ICD10	Latvia Vital Registration - Deaths 1996 ICD10.	This country-year was extracted from the WHO Mortality Database. See the most recent version for more information: https://www.who.int/data/data-collection-tools/who-mortality-database	World Health Organization (WHO)	http://www.who.int/healthinfo/statistics/mortality_rawdata/en/index.html
18051	LVA	1997	Latvia Vital Registration - Deaths 1997 ICD10	Latvia Vital Registration - Deaths 1997 ICD10.	This country-year was extracted from the WHO Mortality Database. See the most recent version for more information: https://www.who.int/data/data-collection-tools/who-mortality-database	World Health Organization (WHO)	http://www.who.int/healthinfo/statistics/mortality_rawdata/en/index.html
18052	LVA	1998	Latvia Vital Registration - Deaths 1998 ICD10	Latvia Vital Registration - Deaths 1998 ICD10.	This country-year was extracted from the WHO Mortality Database. See the most recent version for more information: https://www.who.int/data/data-collection-tools/who-mortality-database	World Health Organization (WHO)	http://www.who.int/healthinfo/statistics/mortality_rawdata/en/index.html
18053	LVA	1999	Latvia Vital Registration - Deaths 1999 ICD10	Latvia Vital Registration - Deaths 1999 ICD10.	This country-year was extracted from the WHO Mortality Database. See the most recent version for more information: https://www.who.int/data/data-collection-tools/who-mortality-database	World Health Organization (WHO)	http://www.who.int/healthinfo/statistics/mortality_rawdata/en/index.html
18054	LVA	2000	Latvia Vital Registration - Deaths 2000 ICD10	Latvia Vital Registration - Deaths 2000 ICD10.	This country-year was extracted from the WHO Mortality Database. See the most recent version for more information: https://www.who.int/data/data-collection-tools/who-mortality-database	World Health Organization (WHO)	http://www.who.int/healthinfo/statistics/mortality_rawdata/en/index.html
18055	LVA	2001	Latvia Vital Registration - Deaths 2001 ICD10	Latvia Vital Registration - Deaths 2001 ICD10.	This country-year was extracted from the WHO Mortality Database. See the most recent version for more information: https://www.who.int/data/data-collection-tools/who-mortality-database	World Health Organization (WHO)	http://www.who.int/healthinfo/statistics/mortality_rawdata/en/index.html
18056	LVA	2002	Latvia Vital Registration - Deaths 2002 ICD10	Latvia Vital Registration - Deaths 2002 ICD10.	This country-year was extracted from the WHO Mortality Database. See the most recent version for more information: https://www.who.int/data/data-collection-tools/who-mortality-database	World Health Organization (WHO)	http://www.who.int/healthinfo/statistics/mortality_rawdata/en/index.html
18057	LVA	2003	Latvia Vital Registration - Deaths 2003 ICD10	Latvia Vital Registration - Deaths 2003 ICD10.	This country-year was extracted from the WHO Mortality Database. See the most recent version for more information: https://www.who.int/data/data-collection-tools/who-mortality-database	World Health Organization (WHO)	http://www.who.int/healthinfo/statistics/mortality_rawdata/en/index.html
18058	LVA	2004	Latvia Vital Registration - Deaths 2004 ICD10	Latvia Vital Registration - Deaths 2004 ICD10.	This country-year was extracted from the WHO Mortality Database. See the most recent version for more information: https://www.who.int/data/data-collection-tools/who-mortality-database	World Health Organization (WHO)	http://www.who.int/healthinfo/statistics/mortality_rawdata/en/index.html
18059	LVA	2005	Latvia Vital Registration - Deaths 2005 ICD10	Latvia Vital Registration - Deaths 2005 ICD10.	This country-year was extracted from the WHO Mortality Database. See the most recent version for more information: https://www.who.int/data/data-collection-tools/who-mortality-database	World Health Organization (WHO)	http://www.who.int/healthinfo/statistics/mortality_rawdata/en/index.html
18060	LVA	2006	Latvia Vital Registration - Deaths 2006 ICD10	Latvia Vital Registration - Deaths 2006 ICD10.	This country-year was extracted from the WHO Mortality Database. See the most recent version for more information: https://www.who.int/data/data-collection-tools/who-mortality-database	World Health Organization (WHO)	http://www.who.int/healthinfo/statistics/mortality_rawdata/en/index.html
18061	LVA	2007	Latvia Vital Registration - Deaths 2007 ICD10	Latvia Vital Registration - Deaths 2007 ICD10.	This country-year was extracted from the WHO Mortality Database. See the most recent version for more information: https://www.who.int/data/data-collection-tools/who-mortality-database	World Health Organization (WHO)	http://www.who.int/healthinfo/statistics/mortality_rawdata/en/index.html
18062	LVA	2008	Latvia Vital Registration - Deaths 2008 ICD10	Latvia Vital Registration - Deaths 2008 ICD10.	This country-year was extracted from the WHO Mortality Database. See the most recent version for more information: https://www.who.int/data/data-collection-tools/who-mortality-database	World Health Organization (WHO)	http://www.who.int/healthinfo/statistics/mortality_rawdata/en/index.html
18063	LTU	1998	Lithuania Vital Registration - Deaths 1998 ICD10	Lithuania Vital Registration - Deaths 1998 ICD10.	This country-year was extracted from the WHO Mortality Database. See the most recent version for more information: https://www.who.int/data/data-collection-tools/who-mortality-database	World Health Organization (WHO)	http://www.who.int/healthinfo/statistics/mortality_rawdata/en/index.html
18064	LTU	1999	Lithuania Vital Registration - Deaths 1999 ICD10	Lithuania Vital Registration - Deaths 1999 ICD10.	This country-year was extracted from the WHO Mortality Database. See the most recent version for more information: https://www.who.int/data/data-collection-tools/who-mortality-database	World Health Organization (WHO)	http://www.who.int/healthinfo/statistics/mortality_rawdata/en/index.html
18065	LTU	2000	Lithuania Vital Registration - Deaths 2000 ICD10	Lithuania Vital Registration - Deaths 2000 ICD10.	This country-year was extracted from the WHO Mortality Database. See the most recent version for more information: https://www.who.int/data/data-collection-tools/who-mortality-database	World Health Organization (WHO)	http://www.who.int/healthinfo/statistics/mortality_rawdata/en/index.html
18066	LTU	2001	Lithuania Vital Registration - Deaths 2001 ICD10	Lithuania Vital Registration - Deaths 2001 ICD10.	This country-year was extracted from the WHO Mortality Database. See the most recent version for more information: https://www.who.int/data/data-collection-tools/who-mortality-database	World Health Organization (WHO)	http://www.who.int/healthinfo/statistics/mortality_rawdata/en/index.html
18067	LTU	2002	Lithuania Vital Registration - Deaths 2002 ICD10	Lithuania Vital Registration - Deaths 2002 ICD10.	This country-year was extracted from the WHO Mortality Database. See the most recent version for more information: https://www.who.int/data/data-collection-tools/who-mortality-database	World Health Organization (WHO)	http://www.who.int/healthinfo/statistics/mortality_rawdata/en/index.html
18068	LTU	2003	Lithuania Vital Registration - Deaths 2003 ICD10	Lithuania Vital Registration - Deaths 2003 ICD10.	This country-year was extracted from the WHO Mortality Database. See the most recent version for more information: https://www.who.int/data/data-collection-tools/who-mortality-database	World Health Organization (WHO)	http://www.who.int/healthinfo/statistics/mortality_rawdata/en/index.html
18069	LTU	2004	Lithuania Vital Registration - Deaths 2004 ICD10	Lithuania Vital Registration - Deaths 2004 ICD10.	This country-year was extracted from the WHO Mortality Database. See the most recent version for more information: https://www.who.int/data/data-collection-tools/who-mortality-database	World Health Organization (WHO)	http://www.who.int/healthinfo/statistics/mortality_rawdata/en/index.html
18070	LTU	2005	Lithuania Vital Registration - Deaths 2005 ICD10	Lithuania Vital Registration - Deaths 2005 ICD10.	This country-year was extracted from the WHO Mortality Database. See the most recent version for more information: https://www.who.int/data/data-collection-tools/who-mortality-database	World Health Organization (WHO)	http://www.who.int/healthinfo/statistics/mortality_rawdata/en/index.html
18071	LTU	2006	Lithuania Vital Registration - Deaths 2006 ICD10	Lithuania Vital Registration - Deaths 2006 ICD10.	This country-year was extracted from the WHO Mortality Database. See the most recent version for more information: https://www.who.int/data/data-collection-tools/who-mortality-database	World Health Organization (WHO)	http://www.who.int/healthinfo/statistics/mortality_rawdata/en/index.html
18072	LTU	2007	Lithuania Vital Registration - Deaths 2007 ICD10	Lithuania Vital Registration - Deaths 2007 ICD10.	This country-year was extracted from the WHO Mortality Database. See the most recent version for more information: https://www.who.int/data/data-collection-tools/who-mortality-database	World Health Organization (WHO)	http://www.who.int/healthinfo/statistics/mortality_rawdata/en/index.html
18073	LTU	2008	Lithuania Vital Registration - Deaths 2008 ICD10	Lithuania Vital Registration - Deaths 2008 ICD10.	This country-year was extracted from the WHO Mortality Database. See the most recent version for more information: https://www.who.int/data/data-collection-tools/who-mortality-database	World Health Organization (WHO)	http://www.who.int/healthinfo/statistics/mortality_rawdata/en/index.html
18074	LUX	1998	Luxembourg Vital Registration - Deaths 1998 ICD10	Luxembourg Vital Registration - Deaths 1998 ICD10.	This country-year was extracted from the WHO Mortality Database. See the most recent version for more information: https://www.who.int/data/data-collection-tools/who-mortality-database	World Health Organization (WHO)	http://www.who.int/healthinfo/statistics/mortality_rawdata/en/index.html
18075	LUX	1999	Luxembourg Vital Registration - Deaths 1999 ICD10	Luxembourg Vital Registration - Deaths 1999 ICD10.	This country-year was extracted from the WHO Mortality Database. See the most recent version for more information: https://www.who.int/data/data-collection-tools/who-mortality-database	World Health Organization (WHO)	http://www.who.int/healthinfo/statistics/mortality_rawdata/en/index.html
18076	LUX	2000	Luxembourg Vital Registration - Deaths 2000 ICD10	Luxembourg Vital Registration - Deaths 2000 ICD10.	This country-year was extracted from the WHO Mortality Database. See the most recent version for more information: https://www.who.int/data/data-collection-tools/who-mortality-database	World Health Organization (WHO)	http://www.who.int/healthinfo/statistics/mortality_rawdata/en/index.html
18077	LUX	2001	Luxembourg Vital Registration - Deaths 2001 ICD10	Luxembourg Vital Registration - Deaths 2001 ICD10.	This country-year was extracted from the WHO Mortality Database. See the most recent version for more information: https://www.who.int/data/data-collection-tools/who-mortality-database	World Health Organization (WHO)	http://www.who.int/healthinfo/statistics/mortality_rawdata/en/index.html
18078	LUX	2002	Luxembourg Vital Registration - Deaths 2002 ICD10	Luxembourg Vital Registration - Deaths 2002 ICD10.	This country-year was extracted from the WHO Mortality Database. See the most recent version for more information: https://www.who.int/data/data-collection-tools/who-mortality-database	World Health Organization (WHO)	http://www.who.int/healthinfo/statistics/mortality_rawdata/en/index.html
18079	LUX	2003	Luxembourg Vital Registration - Deaths 2003 ICD10	Luxembourg Vital Registration - Deaths 2003 ICD10.	This country-year was extracted from the WHO Mortality Database. See the most recent version for more information: https://www.who.int/data/data-collection-tools/who-mortality-database	World Health Organization (WHO)	http://www.who.int/healthinfo/statistics/mortality_rawdata/en/index.html
18080	LUX	2004	Luxembourg Vital Registration - Deaths 2004 ICD10	Luxembourg Vital Registration - Deaths 2004 ICD10.	This country-year was extracted from the WHO Mortality Database. See the most recent version for more information: https://www.who.int/data/data-collection-tools/who-mortality-database	World Health Organization (WHO)	http://www.who.int/healthinfo/statistics/mortality_rawdata/en/index.html
18081	LUX	2005	Luxembourg Vital Registration - Deaths 2005 ICD10	Luxembourg Vital Registration - Deaths 2005 ICD10.	This country-year was extracted from the WHO Mortality Database. See the most recent version for more information: https://www.who.int/data/data-collection-tools/who-mortality-database	World Health Organization (WHO)	http://www.who.int/healthinfo/statistics/mortality_rawdata/en/index.html
18082	LUX	2006	Luxembourg Vital Registration - Deaths 2006 ICD10	Luxembourg Vital Registration - Deaths 2006 ICD10.	This country-year was extracted from the WHO Mortality Database. See the most recent version for more information: https://www.who.int/data/data-collection-tools/who-mortality-database	World Health Organization (WHO)	http://www.who.int/healthinfo/statistics/mortality_rawdata/en/index.html
18083	MYS	2000	Malaysia Vital Registration - Deaths 2000 ICD10	Malaysia Vital Registration - Deaths 2000 ICD10.	This country-year was extracted from the WHO Mortality Database. See the most recent version for more information: https://www.who.int/data/data-collection-tools/who-mortality-database	World Health Organization (WHO)	http://www.who.int/healthinfo/statistics/mortality_rawdata/en/index.html
18084	MYS	2001	Malaysia Vital Registration - Deaths 2001 ICD10	Malaysia Vital Registration - Deaths 2001 ICD10.	This country-year was extracted from the WHO Mortality Database. See the most recent version for more information: https://www.who.int/data/data-collection-tools/who-mortality-database	World Health Organization (WHO)	http://www.who.int/healthinfo/statistics/mortality_rawdata/en/index.html
18085	MYS	2002	Malaysia Vital Registration - Deaths 2002 ICD10	Malaysia Vital Registration - Deaths 2002 ICD10.	This country-year was extracted from the WHO Mortality Database. See the most recent version for more information: https://www.who.int/data/data-collection-tools/who-mortality-database	World Health Organization (WHO)	http://www.who.int/healthinfo/statistics/mortality_rawdata/en/index.html
18086	MYS	2003	Malaysia Vital Registration - Deaths 2003 ICD10	Malaysia Vital Registration - Deaths 2003 ICD10.	This country-year was extracted from the WHO Mortality Database. See the most recent version for more information: https://www.who.int/data/data-collection-tools/who-mortality-database	World Health Organization (WHO)	http://www.who.int/healthinfo/statistics/mortality_rawdata/en/index.html
18087	MYS	2004	Malaysia Vital Registration - Deaths 2004 ICD10	Malaysia Vital Registration - Deaths 2004 ICD10.	This country-year was extracted from the WHO Mortality Database. See the most recent version for more information: https://www.who.int/data/data-collection-tools/who-mortality-database	World Health Organization (WHO)	http://www.who.int/healthinfo/statistics/mortality_rawdata/en/index.html
18088	MYS	2005	Malaysia Vital Registration - Deaths 2005 ICD10	Malaysia Vital Registration - Deaths 2005 ICD10.	This country-year was extracted from the WHO Mortality Database. See the most recent version for more information: https://www.who.int/data/data-collection-tools/who-mortality-database	World Health Organization (WHO)	http://www.who.int/healthinfo/statistics/mortality_rawdata/en/index.html
18089	MYS	2006	Malaysia Vital Registration - Deaths 2006 ICD10	Malaysia Vital Registration - Deaths 2006 ICD10.	This country-year was extracted from the WHO Mortality Database. See the most recent version for more information: https://www.who.int/data/data-collection-tools/who-mortality-database	World Health Organization (WHO)	http://www.who.int/healthinfo/statistics/mortality_rawdata/en/index.html
18090	MDV	2000	Maldives Vital Registration - Deaths 2000 ICD10	Maldives Vital Registration - Deaths 2000 ICD10.	This country-year was extracted from the WHO Mortality Database. See the most recent version for more information: https://www.who.int/data/data-collection-tools/who-mortality-database	World Health Organization (WHO)	http://www.who.int/healthinfo/statistics/mortality_rawdata/en/index.html
18091	MDV	2001	Maldives Vital Registration - Deaths 2001 ICD10	Maldives Vital Registration - Deaths 2001 ICD10.	This country-year was extracted from the WHO Mortality Database. See the most recent version for more information: https://www.who.int/data/data-collection-tools/who-mortality-database	World Health Organization (WHO)	http://www.who.int/healthinfo/statistics/mortality_rawdata/en/index.html
18092	MDV	2002	Maldives Vital Registration - Deaths 2002 ICD10	Maldives Vital Registration - Deaths 2002 ICD10.	This country-year was extracted from the WHO Mortality Database. See the most recent version for more information: https://www.who.int/data/data-collection-tools/who-mortality-database	World Health Organization (WHO)	http://www.who.int/healthinfo/statistics/mortality_rawdata/en/index.html
18093	MDV	2003	Maldives Vital Registration - Deaths 2003 ICD10	Maldives Vital Registration - Deaths 2003 ICD10.	This country-year was extracted from the WHO Mortality Database. See the most recent version for more information: https://www.who.int/data/data-collection-tools/who-mortality-database	World Health Organization (WHO)	http://www.who.int/healthinfo/statistics/mortality_rawdata/en/index.html
18094	MDV	2004	Maldives Vital Registration - Deaths 2004 ICD10	Maldives Vital Registration - Deaths 2004 ICD10.	This country-year was extracted from the WHO Mortality Database. See the most recent version for more information: https://www.who.int/data/data-collection-tools/who-mortality-database	World Health Organization (WHO)	http://www.who.int/healthinfo/statistics/mortality_rawdata/en/index.html
18095	MDV	2005	Maldives Vital Registration - Deaths 2005 ICD10	Maldives Vital Registration - Deaths 2005 ICD10.	This country-year was extracted from the WHO Mortality Database. See the most recent version for more information: https://www.who.int/data/data-collection-tools/who-mortality-database	World Health Organization (WHO)	http://www.who.int/healthinfo/statistics/mortality_rawdata/en/index.html
18096	MLT	1995	Malta Vital Registration - Deaths 1995 ICD10	Malta Vital Registration - Deaths 1995 ICD10.	This country-year was extracted from the WHO Mortality Database. See the most recent version for more information: https://www.who.int/data/data-collection-tools/who-mortality-database	World Health Organization (WHO)	http://www.who.int/healthinfo/statistics/mortality_rawdata/en/index.html
18097	MLT	1996	Malta Vital Registration - Deaths 1996 ICD10	Malta Vital Registration - Deaths 1996 ICD10.	This country-year was extracted from the WHO Mortality Database. See the most recent version for more information: https://www.who.int/data/data-collection-tools/who-mortality-database	World Health Organization (WHO)	http://www.who.int/healthinfo/statistics/mortality_rawdata/en/index.html
18098	MLT	1997	Malta Vital Registration - Deaths 1997 ICD10	Malta Vital Registration - Deaths 1997 ICD10.	This country-year was extracted from the WHO Mortality Database. See the most recent version for more information: https://www.who.int/data/data-collection-tools/who-mortality-database	World Health Organization (WHO)	http://www.who.int/healthinfo/statistics/mortality_rawdata/en/index.html
18099	MLT	1998	Malta Vital Registration - Deaths 1998 ICD10	Malta Vital Registration - Deaths 1998 ICD10.	This country-year was extracted from the WHO Mortality Database. See the most recent version for more information: https://www.who.int/data/data-collection-tools/who-mortality-database	World Health Organization (WHO)	http://www.who.int/healthinfo/statistics/mortality_rawdata/en/index.html
18100	MLT	1999	Malta Vital Registration - Deaths 1999 ICD10	Malta Vital Registration - Deaths 1999 ICD10.	This country-year was extracted from the WHO Mortality Database. See the most recent version for more information: https://www.who.int/data/data-collection-tools/who-mortality-database	World Health Organization (WHO)	http://www.who.int/healthinfo/statistics/mortality_rawdata/en/index.html
18101	MLT	2000	Malta Vital Registration - Deaths 2000 ICD10	Malta Vital Registration - Deaths 2000 ICD10.	This country-year was extracted from the WHO Mortality Database. See the most recent version for more information: https://www.who.int/data/data-collection-tools/who-mortality-database	World Health Organization (WHO)	http://www.who.int/healthinfo/statistics/mortality_rawdata/en/index.html
18102	MLT	2001	Malta Vital Registration - Deaths 2001 ICD10	Malta Vital Registration - Deaths 2001 ICD10.	This country-year was extracted from the WHO Mortality Database. See the most recent version for more information: https://www.who.int/data/data-collection-tools/who-mortality-database	World Health Organization (WHO)	http://www.who.int/healthinfo/statistics/mortality_rawdata/en/index.html
18103	MLT	2002	Malta Vital Registration - Deaths 2002 ICD10	Malta Vital Registration - Deaths 2002 ICD10.	This country-year was extracted from the WHO Mortality Database. See the most recent version for more information: https://www.who.int/data/data-collection-tools/who-mortality-database	World Health Organization (WHO)	http://www.who.int/healthinfo/statistics/mortality_rawdata/en/index.html
18104	MLT	2003	Malta Vital Registration - Deaths 2003 ICD10	Malta Vital Registration - Deaths 2003 ICD10.	This country-year was extracted from the WHO Mortality Database. See the most recent version for more information: https://www.who.int/data/data-collection-tools/who-mortality-database	World Health Organization (WHO)	http://www.who.int/healthinfo/statistics/mortality_rawdata/en/index.html
18105	MLT	2004	Malta Vital Registration - Deaths 2004 ICD10	Malta Vital Registration - Deaths 2004 ICD10.	This country-year was extracted from the WHO Mortality Database. See the most recent version for more information: https://www.who.int/data/data-collection-tools/who-mortality-database	World Health Organization (WHO)	http://www.who.int/healthinfo/statistics/mortality_rawdata/en/index.html
18106	MLT	2005	Malta Vital Registration - Deaths 2005 ICD10	Malta Vital Registration - Deaths 2005 ICD10.	This country-year was extracted from the WHO Mortality Database. See the most recent version for more information: https://www.who.int/data/data-collection-tools/who-mortality-database	World Health Organization (WHO)	http://www.who.int/healthinfo/statistics/mortality_rawdata/en/index.html
18107	MLT	2006	Malta Vital Registration - Deaths 2006 ICD10	Malta Vital Registration - Deaths 2006 ICD10.	This country-year was extracted from the WHO Mortality Database. See the most recent version for more information: https://www.who.int/data/data-collection-tools/who-mortality-database	World Health Organization (WHO)	http://www.who.int/healthinfo/statistics/mortality_rawdata/en/index.html
18108	MLT	2007	Malta Vital Registration - Deaths 2007 ICD10	Malta Vital Registration - Deaths 2007 ICD10.	This country-year was extracted from the WHO Mortality Database. See the most recent version for more information: https://www.who.int/data/data-collection-tools/who-mortality-database	World Health Organization (WHO)	http://www.who.int/healthinfo/statistics/mortality_rawdata/en/index.html
18109	MLT	2008	Malta Vital Registration - Deaths 2008 ICD10	Malta Vital Registration - Deaths 2008 ICD10.	This country-year was extracted from the WHO Mortality Database. See the most recent version for more information: https://www.who.int/data/data-collection-tools/who-mortality-database	World Health Organization (WHO)	http://www.who.int/healthinfo/statistics/mortality_rawdata/en/index.html
18117	MUS	2005	Mauritius Vital Registration - Deaths 2005 ICD10	Mauritius Vital Registration - Deaths 2005 ICD10.	This country-year was extracted from the WHO Mortality Database. See the most recent version for more information: https://www.who.int/data/data-collection-tools/who-mortality-database	World Health Organization (WHO)	http://www.who.int/healthinfo/statistics/mortality_rawdata/en/index.html
18118	MUS	2006	Mauritius Vital Registration - Deaths 2006 ICD10	Mauritius Vital Registration - Deaths 2006 ICD10.	This country-year was extracted from the WHO Mortality Database. See the most recent version for more information: https://www.who.int/data/data-collection-tools/who-mortality-database	World Health Organization (WHO)	http://www.who.int/healthinfo/statistics/mortality_rawdata/en/index.html
18119	MUS	2007	Mauritius Vital Registration - Deaths 2007 ICD10	Mauritius Vital Registration - Deaths 2007 ICD10.	This country-year was extracted from the WHO Mortality Database. See the most recent version for more information: https://www.who.int/data/data-collection-tools/who-mortality-database	World Health Organization (WHO)	http://www.who.int/healthinfo/statistics/mortality_rawdata/en/index.html
18120	MUS	2008	Mauritius Vital Registration - Deaths 2008 ICD10	Mauritius Vital Registration - Deaths 2008 ICD10.	This country-year was extracted from the WHO Mortality Database. See the most recent version for more information: https://www.who.int/data/data-collection-tools/who-mortality-database	World Health Organization (WHO)	http://www.who.int/healthinfo/statistics/mortality_rawdata/en/index.html
18143	NLD	1996	Netherlands Vital Registration - Deaths 1996 ICD10	Netherlands Vital Registration - Deaths 1996 ICD10.	This country-year was extracted from the WHO Mortality Database. See the most recent version for more information: https://www.who.int/data/data-collection-tools/who-mortality-database	World Health Organization (WHO)	http://www.who.int/healthinfo/statistics/mortality_rawdata/en/index.html
18144	NLD	1997	Netherlands Vital Registration - Deaths 1997 ICD10	Netherlands Vital Registration - Deaths 1997 ICD10.	This country-year was extracted from the WHO Mortality Database. See the most recent version for more information: https://www.who.int/data/data-collection-tools/who-mortality-database	World Health Organization (WHO)	http://www.who.int/healthinfo/statistics/mortality_rawdata/en/index.html
18145	NLD	1998	Netherlands Vital Registration - Deaths 1998 ICD10	Netherlands Vital Registration - Deaths 1998 ICD10.	This country-year was extracted from the WHO Mortality Database. See the most recent version for more information: https://www.who.int/data/data-collection-tools/who-mortality-database	World Health Organization (WHO)	http://www.who.int/healthinfo/statistics/mortality_rawdata/en/index.html
18146	NLD	1999	Netherlands Vital Registration - Deaths 1999 ICD10	Netherlands Vital Registration - Deaths 1999 ICD10.	This country-year was extracted from the WHO Mortality Database. See the most recent version for more information: https://www.who.int/data/data-collection-tools/who-mortality-database	World Health Organization (WHO)	http://www.who.int/healthinfo/statistics/mortality_rawdata/en/index.html
18147	NLD	2000	Netherlands Vital Registration - Deaths 2000 ICD10	Netherlands Vital Registration - Deaths 2000 ICD10.	This country-year was extracted from the WHO Mortality Database. See the most recent version for more information: https://www.who.int/data/data-collection-tools/who-mortality-database	World Health Organization (WHO)	http://www.who.int/healthinfo/statistics/mortality_rawdata/en/index.html
18148	NLD	2001	Netherlands Vital Registration - Deaths 2001 ICD10	Netherlands Vital Registration - Deaths 2001 ICD10.	This country-year was extracted from the WHO Mortality Database. See the most recent version for more information: https://www.who.int/data/data-collection-tools/who-mortality-database	World Health Organization (WHO)	http://www.who.int/healthinfo/statistics/mortality_rawdata/en/index.html
18149	NLD	2002	Netherlands Vital Registration - Deaths 2002 ICD10	Netherlands Vital Registration - Deaths 2002 ICD10.	This country-year was extracted from the WHO Mortality Database. See the most recent version for more information: https://www.who.int/data/data-collection-tools/who-mortality-database	World Health Organization (WHO)	http://www.who.int/healthinfo/statistics/mortality_rawdata/en/index.html
18150	NLD	2003	Netherlands Vital Registration - Deaths 2003 ICD10	Netherlands Vital Registration - Deaths 2003 ICD10.	This country-year was extracted from the WHO Mortality Database. See the most recent version for more information: https://www.who.int/data/data-collection-tools/who-mortality-database	World Health Organization (WHO)	http://www.who.int/healthinfo/statistics/mortality_rawdata/en/index.html
18151	NLD	2004	Netherlands Vital Registration - Deaths 2004 ICD10	Netherlands Vital Registration - Deaths 2004 ICD10.	This country-year was extracted from the WHO Mortality Database. See the most recent version for more information: https://www.who.int/data/data-collection-tools/who-mortality-database	World Health Organization (WHO)	http://www.who.int/healthinfo/statistics/mortality_rawdata/en/index.html
18152	NLD	2005	Netherlands Vital Registration - Deaths 2005 ICD10	Netherlands Vital Registration - Deaths 2005 ICD10.	This country-year was extracted from the WHO Mortality Database. See the most recent version for more information: https://www.who.int/data/data-collection-tools/who-mortality-database	World Health Organization (WHO)	http://www.who.int/healthinfo/statistics/mortality_rawdata/en/index.html
18153	NLD	2006	Netherlands Vital Registration - Deaths 2006 ICD10	Netherlands Vital Registration - Deaths 2006 ICD10.	This country-year was extracted from the WHO Mortality Database. See the most recent version for more information: https://www.who.int/data/data-collection-tools/who-mortality-database	World Health Organization (WHO)	http://www.who.int/healthinfo/statistics/mortality_rawdata/en/index.html
18154	NLD	2007	Netherlands Vital Registration - Deaths 2007 ICD10	Netherlands Vital Registration - Deaths 2007 ICD10.	This country-year was extracted from the WHO Mortality Database. See the most recent version for more information: https://www.who.int/data/data-collection-tools/who-mortality-database	World Health Organization (WHO)	http://www.who.int/healthinfo/statistics/mortality_rawdata/en/index.html
18155	NLD	2008	Netherlands Vital Registration - Deaths 2008 ICD10	Netherlands Vital Registration - Deaths 2008 ICD10.	This country-year was extracted from the WHO Mortality Database. See the most recent version for more information: https://www.who.int/data/data-collection-tools/who-mortality-database	World Health Organization (WHO)	http://www.who.int/healthinfo/statistics/mortality_rawdata/en/index.html
18163	NIC	1997	Nicaragua Vital Registration - Deaths 1997 ICD10	Nicaragua Vital Registration - Deaths 1997 ICD10.	This country-year was extracted from the WHO Mortality Database. See the most recent version for more information: https://www.who.int/data/data-collection-tools/who-mortality-database	World Health Organization (WHO)	http://www.who.int/healthinfo/statistics/mortality_rawdata/en/index.html
18164	NIC	1998	Nicaragua Vital Registration - Deaths 1998 ICD10	Nicaragua Vital Registration - Deaths 1998 ICD10.	This country-year was extracted from the WHO Mortality Database. See the most recent version for more information: https://www.who.int/data/data-collection-tools/who-mortality-database	World Health Organization (WHO)	http://www.who.int/healthinfo/statistics/mortality_rawdata/en/index.html
18165	NIC	1999	Nicaragua Vital Registration - Deaths 1999 ICD10	Nicaragua Vital Registration - Deaths 1999 ICD10.	This country-year was extracted from the WHO Mortality Database. See the most recent version for more information: https://www.who.int/data/data-collection-tools/who-mortality-database	World Health Organization (WHO)	http://www.who.int/healthinfo/statistics/mortality_rawdata/en/index.html
18166	NIC	2000	Nicaragua Vital Registration - Deaths 2000 ICD10	Nicaragua Vital Registration - Deaths 2000 ICD10.	This country-year was extracted from the WHO Mortality Database. See the most recent version for more information: https://www.who.int/data/data-collection-tools/who-mortality-database	World Health Organization (WHO)	http://www.who.int/healthinfo/statistics/mortality_rawdata/en/index.html
18167	NIC	2001	Nicaragua Vital Registration - Deaths 2001 ICD10	Nicaragua Vital Registration - Deaths 2001 ICD10.	This country-year was extracted from the WHO Mortality Database. See the most recent version for more information: https://www.who.int/data/data-collection-tools/who-mortality-database	World Health Organization (WHO)	http://www.who.int/healthinfo/statistics/mortality_rawdata/en/index.html
18168	NIC	2002	Nicaragua Vital Registration - Deaths 2002 ICD10	Nicaragua Vital Registration - Deaths 2002 ICD10.	This country-year was extracted from the WHO Mortality Database. See the most recent version for more information: https://www.who.int/data/data-collection-tools/who-mortality-database	World Health Organization (WHO)	http://www.who.int/healthinfo/statistics/mortality_rawdata/en/index.html
18169	NIC	2003	Nicaragua Vital Registration - Deaths 2003 ICD10	Nicaragua Vital Registration - Deaths 2003 ICD10.	This country-year was extracted from the WHO Mortality Database. See the most recent version for more information: https://www.who.int/data/data-collection-tools/who-mortality-database	World Health Organization (WHO)	http://www.who.int/healthinfo/statistics/mortality_rawdata/en/index.html
18170	NIC	2004	Nicaragua Vital Registration - Deaths 2004 ICD10	Nicaragua Vital Registration - Deaths 2004 ICD10.	This country-year was extracted from the WHO Mortality Database. See the most recent version for more information: https://www.who.int/data/data-collection-tools/who-mortality-database	World Health Organization (WHO)	http://www.who.int/healthinfo/statistics/mortality_rawdata/en/index.html
18171	NIC	2005	Nicaragua Vital Registration - Deaths 2005 ICD10	Nicaragua Vital Registration - Deaths 2005 ICD10.	This country-year was extracted from the WHO Mortality Database. See the most recent version for more information: https://www.who.int/data/data-collection-tools/who-mortality-database	World Health Organization (WHO)	http://www.who.int/healthinfo/statistics/mortality_rawdata/en/index.html
18184	PAN	1998	Panama Vital Registration - Deaths 1998 ICD10	Panama Vital Registration - Deaths 1998 ICD10.	This country-year was extracted from the WHO Mortality Database. See the most recent version for more information: https://www.who.int/data/data-collection-tools/who-mortality-database	World Health Organization (WHO)	http://www.who.int/healthinfo/statistics/mortality_rawdata/en/index.html
18185	PAN	1999	Panama Vital Registration - Deaths 1999 ICD10	Panama Vital Registration - Deaths 1999 ICD10.	This country-year was extracted from the WHO Mortality Database. See the most recent version for more information: https://www.who.int/data/data-collection-tools/who-mortality-database	World Health Organization (WHO)	http://www.who.int/healthinfo/statistics/mortality_rawdata/en/index.html
18186	PAN	2000	Panama Vital Registration - Deaths 2000 ICD10	Panama Vital Registration - Deaths 2000 ICD10.	This country-year was extracted from the WHO Mortality Database. See the most recent version for more information: https://www.who.int/data/data-collection-tools/who-mortality-database	World Health Organization (WHO)	http://www.who.int/healthinfo/statistics/mortality_rawdata/en/index.html
18187	PAN	2001	Panama Vital Registration - Deaths 2001 ICD10	Panama Vital Registration - Deaths 2001 ICD10.	This country-year was extracted from the WHO Mortality Database. See the most recent version for more information: https://www.who.int/data/data-collection-tools/who-mortality-database	World Health Organization (WHO)	http://www.who.int/healthinfo/statistics/mortality_rawdata/en/index.html
18188	PAN	2002	Panama Vital Registration - Deaths 2002 ICD10	Panama Vital Registration - Deaths 2002 ICD10.	This country-year was extracted from the WHO Mortality Database. See the most recent version for more information: https://www.who.int/data/data-collection-tools/who-mortality-database	World Health Organization (WHO)	http://www.who.int/healthinfo/statistics/mortality_rawdata/en/index.html
18189	PAN	2003	Panama Vital Registration - Deaths 2003 ICD10	Panama Vital Registration - Deaths 2003 ICD10.	This country-year was extracted from the WHO Mortality Database. See the most recent version for more information: https://www.who.int/data/data-collection-tools/who-mortality-database	World Health Organization (WHO)	http://www.who.int/healthinfo/statistics/mortality_rawdata/en/index.html
18190	PAN	2004	Panama Vital Registration - Deaths 2004 ICD10	Panama Vital Registration - Deaths 2004 ICD10.	This country-year was extracted from the WHO Mortality Database. See the most recent version for more information: https://www.who.int/data/data-collection-tools/who-mortality-database	World Health Organization (WHO)	http://www.who.int/healthinfo/statistics/mortality_rawdata/en/index.html
18191	PAN	2006	Panama Vital Registration - Deaths 2006 ICD10	Panama Vital Registration - Deaths 2006 ICD10.	This country-year was extracted from the WHO Mortality Database. See the most recent version for more information: https://www.who.int/data/data-collection-tools/who-mortality-database	World Health Organization (WHO)	http://www.who.int/healthinfo/statistics/mortality_rawdata/en/index.html
18192	PRY	1996	Paraguay Vital Registration - Deaths 1996 ICD10	Paraguay Vital Registration - Deaths 1996 ICD10.	This country-year was extracted from the WHO Mortality Database. See the most recent version for more information: https://www.who.int/data/data-collection-tools/who-mortality-database	World Health Organization (WHO)	http://www.who.int/healthinfo/statistics/mortality_rawdata/en/index.html
18193	PRY	1997	Paraguay Vital Registration - Deaths 1997 ICD10	Paraguay Vital Registration - Deaths 1997 ICD10.	This country-year was extracted from the WHO Mortality Database. See the most recent version for more information: https://www.who.int/data/data-collection-tools/who-mortality-database	World Health Organization (WHO)	http://www.who.int/healthinfo/statistics/mortality_rawdata/en/index.html
18194	PRY	1998	Paraguay Vital Registration - Deaths 1998 ICD10	Paraguay Vital Registration - Deaths 1998 ICD10.	This country-year was extracted from the WHO Mortality Database. See the most recent version for more information: https://www.who.int/data/data-collection-tools/who-mortality-database	World Health Organization (WHO)	http://www.who.int/healthinfo/statistics/mortality_rawdata/en/index.html
18195	PRY	1999	Paraguay Vital Registration - Deaths 1999 ICD10	Paraguay Vital Registration - Deaths 1999 ICD10.	This country-year was extracted from the WHO Mortality Database. See the most recent version for more information: https://www.who.int/data/data-collection-tools/who-mortality-database	World Health Organization (WHO)	http://www.who.int/healthinfo/statistics/mortality_rawdata/en/index.html
18196	PRY	2000	Paraguay Vital Registration - Deaths 2000 ICD10	Paraguay Vital Registration - Deaths 2000 ICD10.	This country-year was extracted from the WHO Mortality Database. See the most recent version for more information: https://www.who.int/data/data-collection-tools/who-mortality-database	World Health Organization (WHO)	http://www.who.int/healthinfo/statistics/mortality_rawdata/en/index.html
18197	PRY	2001	Paraguay Vital Registration - Deaths 2001 ICD10	Paraguay Vital Registration - Deaths 2001 ICD10.	This country-year was extracted from the WHO Mortality Database. See the most recent version for more information: https://www.who.int/data/data-collection-tools/who-mortality-database	World Health Organization (WHO)	http://www.who.int/healthinfo/statistics/mortality_rawdata/en/index.html
18198	PRY	2002	Paraguay Vital Registration - Deaths 2002 ICD10	Paraguay Vital Registration - Deaths 2002 ICD10.	This country-year was extracted from the WHO Mortality Database. See the most recent version for more information: https://www.who.int/data/data-collection-tools/who-mortality-database	World Health Organization (WHO)	http://www.who.int/healthinfo/statistics/mortality_rawdata/en/index.html
18199	PRY	2003	Paraguay Vital Registration - Deaths 2003 ICD10	Paraguay Vital Registration - Deaths 2003 ICD10.	This country-year was extracted from the WHO Mortality Database. See the most recent version for more information: https://www.who.int/data/data-collection-tools/who-mortality-database	World Health Organization (WHO)	http://www.who.int/healthinfo/statistics/mortality_rawdata/en/index.html
18203	PER	1999	Peru Vital Registration - Deaths 1999 ICD10	Peru Vital Registration - Deaths 1999 ICD10.	This country-year was extracted from the WHO Mortality Database. See the most recent version for more information: https://www.who.int/data/data-collection-tools/who-mortality-database	World Health Organization (WHO)	http://www.who.int/healthinfo/statistics/mortality_rawdata/en/index.html
18204	PER	2000	Peru Vital Registration - Deaths 2000 ICD10	Peru Vital Registration - Deaths 2000 ICD10.	This country-year was extracted from the WHO Mortality Database. See the most recent version for more information: https://www.who.int/data/data-collection-tools/who-mortality-database	World Health Organization (WHO)	http://www.who.int/healthinfo/statistics/mortality_rawdata/en/index.html
18220	PRT	2002	Portugal Vital Registration - Deaths 2002 ICD10	Portugal Vital Registration - Deaths 2002 ICD10.	This country-year was extracted from the WHO Mortality Database. See the most recent version for more information: https://www.who.int/data/data-collection-tools/who-mortality-database	World Health Organization (WHO)	http://www.who.int/healthinfo/statistics/mortality_rawdata/en/index.html
18221	PRT	2003	Portugal Vital Registration - Deaths 2003 ICD10	Portugal Vital Registration - Deaths 2003 ICD10.	This country-year was extracted from the WHO Mortality Database. See the most recent version for more information: https://www.who.int/data/data-collection-tools/who-mortality-database	World Health Organization (WHO)	http://www.who.int/healthinfo/statistics/mortality_rawdata/en/index.html
18228	QAT	1995	Qatar Vital Registration - Deaths 1995 ICD10	Qatar Vital Registration - Deaths 1995 ICD10.	This country-year was extracted from the WHO Mortality Database. See the most recent version for more information: https://www.who.int/data/data-collection-tools/who-mortality-database	World Health Organization (WHO)	http://www.who.int/healthinfo/statistics/mortality_rawdata/en/index.html
18229	KOR	1995	South Korea Vital Registration - Deaths 1995 ICD10	South Korea Vital Registration - Deaths 1995 ICD10.	This country-year was extracted from the WHO Mortality Database. See the most recent version for more information: https://www.who.int/data/data-collection-tools/who-mortality-database	World Health Organization (WHO)	http://www.who.int/healthinfo/statistics/mortality_rawdata/en/index.html
18230	KOR	1996	South Korea Vital Registration - Deaths 1996 ICD10	South Korea Vital Registration - Deaths 1996 ICD10.	This country-year was extracted from the WHO Mortality Database. See the most recent version for more information: https://www.who.int/data/data-collection-tools/who-mortality-database	World Health Organization (WHO)	http://www.who.int/healthinfo/statistics/mortality_rawdata/en/index.html
18231	KOR	1997	South Korea Vital Registration - Deaths 1997 ICD10	South Korea Vital Registration - Deaths 1997 ICD10.	This country-year was extracted from the WHO Mortality Database. See the most recent version for more information: https://www.who.int/data/data-collection-tools/who-mortality-database	World Health Organization (WHO)	http://www.who.int/healthinfo/statistics/mortality_rawdata/en/index.html
18232	KOR	1998	South Korea Vital Registration - Deaths 1998 ICD10	South Korea Vital Registration - Deaths 1998 ICD10.	This country-year was extracted from the WHO Mortality Database. See the most recent version for more information: https://www.who.int/data/data-collection-tools/who-mortality-database	World Health Organization (WHO)	http://www.who.int/healthinfo/statistics/mortality_rawdata/en/index.html
18233	KOR	1999	South Korea Vital Registration - Deaths 1999 ICD10	South Korea Vital Registration - Deaths 1999 ICD10.	This country-year was extracted from the WHO Mortality Database. See the most recent version for more information: https://www.who.int/data/data-collection-tools/who-mortality-database	World Health Organization (WHO)	http://www.who.int/healthinfo/statistics/mortality_rawdata/en/index.html
18234	KOR	2000	South Korea Vital Registration - Deaths 2000 ICD10	South Korea Vital Registration - Deaths 2000 ICD10.	This country-year was extracted from the WHO Mortality Database. See the most recent version for more information: https://www.who.int/data/data-collection-tools/who-mortality-database	World Health Organization (WHO)	http://www.who.int/healthinfo/statistics/mortality_rawdata/en/index.html
18235	KOR	2001	South Korea Vital Registration - Deaths 2001 ICD10	South Korea Vital Registration - Deaths 2001 ICD10.	This country-year was extracted from the WHO Mortality Database. See the most recent version for more information: https://www.who.int/data/data-collection-tools/who-mortality-database	World Health Organization (WHO)	http://www.who.int/healthinfo/statistics/mortality_rawdata/en/index.html
18236	KOR	2002	South Korea Vital Registration - Deaths 2002 ICD10	South Korea Vital Registration - Deaths 2002 ICD10.	This country-year was extracted from the WHO Mortality Database. See the most recent version for more information: https://www.who.int/data/data-collection-tools/who-mortality-database	World Health Organization (WHO)	http://www.who.int/healthinfo/statistics/mortality_rawdata/en/index.html
18237	KOR	2003	South Korea Vital Registration - Deaths 2003 ICD10	South Korea Vital Registration - Deaths 2003 ICD10.	This country-year was extracted from the WHO Mortality Database. See the most recent version for more information: https://www.who.int/data/data-collection-tools/who-mortality-database	World Health Organization (WHO)	http://www.who.int/healthinfo/statistics/mortality_rawdata/en/index.html
18238	KOR	2004	South Korea Vital Registration - Deaths 2004 ICD10	South Korea Vital Registration - Deaths 2004 ICD10.	This country-year was extracted from the WHO Mortality Database. See the most recent version for more information: https://www.who.int/data/data-collection-tools/who-mortality-database	World Health Organization (WHO)	http://www.who.int/healthinfo/statistics/mortality_rawdata/en/index.html
18239	KOR	2005	South Korea Vital Registration - Deaths 2005 ICD10	South Korea Vital Registration - Deaths 2005 ICD10.	This country-year was extracted from the WHO Mortality Database. See the most recent version for more information: https://www.who.int/data/data-collection-tools/who-mortality-database	World Health Organization (WHO)	http://www.who.int/healthinfo/statistics/mortality_rawdata/en/index.html
18240	KOR	2006	South Korea Vital Registration - Deaths 2006 ICD10	South Korea Vital Registration - Deaths 2006 ICD10.	This country-year was extracted from the WHO Mortality Database. See the most recent version for more information: https://www.who.int/data/data-collection-tools/who-mortality-database	World Health Organization (WHO)	http://www.who.int/healthinfo/statistics/mortality_rawdata/en/index.html
18241	MDA	1996	Republic of Moldova Vital Registration - Deaths 1996 ICD10	Republic of Moldova Vital Registration - Deaths 1996 ICD10.	This country-year was extracted from the WHO Mortality Database. See the most recent version for more information: https://www.who.int/data/data-collection-tools/who-mortality-database	World Health Organization (WHO)	http://www.who.int/healthinfo/statistics/mortality_rawdata/en/index.html
18242	MDA	1997	Republic of Moldova Vital Registration - Deaths 1997 ICD10	Republic of Moldova Vital Registration - Deaths 1997 ICD10.	This country-year was extracted from the WHO Mortality Database. See the most recent version for more information: https://www.who.int/data/data-collection-tools/who-mortality-database	World Health Organization (WHO)	http://www.who.int/healthinfo/statistics/mortality_rawdata/en/index.html
18243	MDA	1998	Republic of Moldova Vital Registration - Deaths 1998 ICD10	Republic of Moldova Vital Registration - Deaths 1998 ICD10.	This country-year was extracted from the WHO Mortality Database. See the most recent version for more information: https://www.who.int/data/data-collection-tools/who-mortality-database	World Health Organization (WHO)	http://www.who.int/healthinfo/statistics/mortality_rawdata/en/index.html
18244	MDA	1999	Republic of Moldova Vital Registration - Deaths 1999 ICD10	Republic of Moldova Vital Registration - Deaths 1999 ICD10.	This country-year was extracted from the WHO Mortality Database. See the most recent version for more information: https://www.who.int/data/data-collection-tools/who-mortality-database	World Health Organization (WHO)	http://www.who.int/healthinfo/statistics/mortality_rawdata/en/index.html
18245	MDA	2000	Republic of Moldova Vital Registration - Deaths 2000 ICD10	Republic of Moldova Vital Registration - Deaths 2000 ICD10.	This country-year was extracted from the WHO Mortality Database. See the most recent version for more information: https://www.who.int/data/data-collection-tools/who-mortality-database	World Health Organization (WHO)	http://www.who.int/healthinfo/statistics/mortality_rawdata/en/index.html
18246	MDA	2001	Republic of Moldova Vital Registration - Deaths 2001 ICD10	Republic of Moldova Vital Registration - Deaths 2001 ICD10.	This country-year was extracted from the WHO Mortality Database. See the most recent version for more information: https://www.who.int/data/data-collection-tools/who-mortality-database	World Health Organization (WHO)	http://www.who.int/healthinfo/statistics/mortality_rawdata/en/index.html
18247	MDA	2002	Republic of Moldova Vital Registration - Deaths 2002 ICD10	Republic of Moldova Vital Registration - Deaths 2002 ICD10.	This country-year was extracted from the WHO Mortality Database. See the most recent version for more information: https://www.who.int/data/data-collection-tools/who-mortality-database	World Health Organization (WHO)	http://www.who.int/healthinfo/statistics/mortality_rawdata/en/index.html
18248	MDA	2003	Republic of Moldova Vital Registration - Deaths 2003 ICD10	Republic of Moldova Vital Registration - Deaths 2003 ICD10.	This country-year was extracted from the WHO Mortality Database. See the most recent version for more information: https://www.who.int/data/data-collection-tools/who-mortality-database	World Health Organization (WHO)	http://www.who.int/healthinfo/statistics/mortality_rawdata/en/index.html
18249	MDA	2004	Republic of Moldova Vital Registration - Deaths 2004 ICD10	Republic of Moldova Vital Registration - Deaths 2004 ICD10.	This country-year was extracted from the WHO Mortality Database. See the most recent version for more information: https://www.who.int/data/data-collection-tools/who-mortality-database	World Health Organization (WHO)	http://www.who.int/healthinfo/statistics/mortality_rawdata/en/index.html
18250	MDA	2005	Republic of Moldova Vital Registration - Deaths 2005 ICD10	Republic of Moldova Vital Registration - Deaths 2005 ICD10.	This country-year was extracted from the WHO Mortality Database. See the most recent version for more information: https://www.who.int/data/data-collection-tools/who-mortality-database	World Health Organization (WHO)	http://www.who.int/healthinfo/statistics/mortality_rawdata/en/index.html
18251	MDA	2006	Republic of Moldova Vital Registration - Deaths 2006 ICD10	Republic of Moldova Vital Registration - Deaths 2006 ICD10.	This country-year was extracted from the WHO Mortality Database. See the most recent version for more information: https://www.who.int/data/data-collection-tools/who-mortality-database	World Health Organization (WHO)	http://www.who.int/healthinfo/statistics/mortality_rawdata/en/index.html
18252	MDA	2007	Republic of Moldova Vital Registration - Deaths 2007 ICD10	Republic of Moldova Vital Registration - Deaths 2007 ICD10.	This country-year was extracted from the WHO Mortality Database. See the most recent version for more information: https://www.who.int/data/data-collection-tools/who-mortality-database	World Health Organization (WHO)	http://www.who.int/healthinfo/statistics/mortality_rawdata/en/index.html
18253	MDA	2008	Republic of Moldova Vital Registration - Deaths 2008 ICD10	Republic of Moldova Vital Registration - Deaths 2008 ICD10.	This country-year was extracted from the WHO Mortality Database. See the most recent version for more information: https://www.who.int/data/data-collection-tools/who-mortality-database	World Health Organization (WHO)	http://www.who.int/healthinfo/statistics/mortality_rawdata/en/index.html
18254	ROU	1999	Romania Vital Registration - Deaths 1999 ICD10	Romania Vital Registration - Deaths 1999 ICD10.	This country-year was extracted from the WHO Mortality Database. See the most recent version for more information: https://www.who.int/data/data-collection-tools/who-mortality-database	World Health Organization (WHO)	http://www.who.int/healthinfo/statistics/mortality_rawdata/en/index.html
18255	ROU	2000	Romania Vital Registration - Deaths 2000 ICD10	Romania Vital Registration - Deaths 2000 ICD10.	This country-year was extracted from the WHO Mortality Database. See the most recent version for more information: https://www.who.int/data/data-collection-tools/who-mortality-database	World Health Organization (WHO)	http://www.who.int/healthinfo/statistics/mortality_rawdata/en/index.html
18256	ROU	2001	Romania Vital Registration - Deaths 2001 ICD10	Romania Vital Registration - Deaths 2001 ICD10.	This country-year was extracted from the WHO Mortality Database. See the most recent version for more information: https://www.who.int/data/data-collection-tools/who-mortality-database	World Health Organization (WHO)	http://www.who.int/healthinfo/statistics/mortality_rawdata/en/index.html
18257	ROU	2002	Romania Vital Registration - Deaths 2002 ICD10	Romania Vital Registration - Deaths 2002 ICD10.	This country-year was extracted from the WHO Mortality Database. See the most recent version for more information: https://www.who.int/data/data-collection-tools/who-mortality-database	World Health Organization (WHO)	http://www.who.int/healthinfo/statistics/mortality_rawdata/en/index.html
18258	ROU	2003	Romania Vital Registration - Deaths 2003 ICD10	Romania Vital Registration - Deaths 2003 ICD10.	This country-year was extracted from the WHO Mortality Database. See the most recent version for more information: https://www.who.int/data/data-collection-tools/who-mortality-database	World Health Organization (WHO)	http://www.who.int/healthinfo/statistics/mortality_rawdata/en/index.html
18259	ROU	2004	Romania Vital Registration - Deaths 2004 ICD10	Romania Vital Registration - Deaths 2004 ICD10.	This country-year was extracted from the WHO Mortality Database. See the most recent version for more information: https://www.who.int/data/data-collection-tools/who-mortality-database	World Health Organization (WHO)	http://www.who.int/healthinfo/statistics/mortality_rawdata/en/index.html
18260	ROU	2005	Romania Vital Registration - Deaths 2005 ICD10	Romania Vital Registration - Deaths 2005 ICD10.	This country-year was extracted from the WHO Mortality Database. See the most recent version for more information: https://www.who.int/data/data-collection-tools/who-mortality-database	World Health Organization (WHO)	http://www.who.int/healthinfo/statistics/mortality_rawdata/en/index.html
18261	ROU	2006	Romania Vital Registration - Deaths 2006 ICD10	Romania Vital Registration - Deaths 2006 ICD10.	This country-year was extracted from the WHO Mortality Database. See the most recent version for more information: https://www.who.int/data/data-collection-tools/who-mortality-database	World Health Organization (WHO)	http://www.who.int/healthinfo/statistics/mortality_rawdata/en/index.html
18262	ROU	2007	Romania Vital Registration - Deaths 2007 ICD10	Romania Vital Registration - Deaths 2007 ICD10.	This country-year was extracted from the WHO Mortality Database. See the most recent version for more information: https://www.who.int/data/data-collection-tools/who-mortality-database	World Health Organization (WHO)	http://www.who.int/healthinfo/statistics/mortality_rawdata/en/index.html
18263	ROU	2008	Romania Vital Registration - Deaths 2008 ICD10	Romania Vital Registration - Deaths 2008 ICD10.	This country-year was extracted from the WHO Mortality Database. See the most recent version for more information: https://www.who.int/data/data-collection-tools/who-mortality-database	World Health Organization (WHO)	http://www.who.int/healthinfo/statistics/mortality_rawdata/en/index.html
18274	KNA	1998	Saint Kitts and Nevis Vital Registration - Deaths 1998 ICD10	Saint Kitts and Nevis Vital Registration - Deaths 1998 ICD10.	This country-year was extracted from the WHO Mortality Database. See the most recent version for more information: https://www.who.int/data/data-collection-tools/who-mortality-database	World Health Organization (WHO)	http://www.who.int/healthinfo/statistics/mortality_rawdata/en/index.html
18275	KNA	1999	Saint Kitts and Nevis Vital Registration - Deaths 1999 ICD10	Saint Kitts and Nevis Vital Registration - Deaths 1999 ICD10.	This country-year was extracted from the WHO Mortality Database. See the most recent version for more information: https://www.who.int/data/data-collection-tools/who-mortality-database	World Health Organization (WHO)	http://www.who.int/healthinfo/statistics/mortality_rawdata/en/index.html
18276	KNA	2000	Saint Kitts and Nevis Vital Registration - Deaths 2000 ICD10	Saint Kitts and Nevis Vital Registration - Deaths 2000 ICD10.	This country-year was extracted from the WHO Mortality Database. See the most recent version for more information: https://www.who.int/data/data-collection-tools/who-mortality-database	World Health Organization (WHO)	http://www.who.int/healthinfo/statistics/mortality_rawdata/en/index.html
18277	KNA	2001	Saint Kitts and Nevis Vital Registration - Deaths 2001 ICD10	Saint Kitts and Nevis Vital Registration - Deaths 2001 ICD10.	This country-year was extracted from the WHO Mortality Database. See the most recent version for more information: https://www.who.int/data/data-collection-tools/who-mortality-database	World Health Organization (WHO)	http://www.who.int/healthinfo/statistics/mortality_rawdata/en/index.html
18278	KNA	2002	Saint Kitts and Nevis Vital Registration - Deaths 2002 ICD10	Saint Kitts and Nevis Vital Registration - Deaths 2002 ICD10.	This country-year was extracted from the WHO Mortality Database. See the most recent version for more information: https://www.who.int/data/data-collection-tools/who-mortality-database	World Health Organization (WHO)	http://www.who.int/healthinfo/statistics/mortality_rawdata/en/index.html
18279	KNA	2003	Saint Kitts and Nevis Vital Registration - Deaths 2003 ICD10	Saint Kitts and Nevis Vital Registration - Deaths 2003 ICD10.	This country-year was extracted from the WHO Mortality Database. See the most recent version for more information: https://www.who.int/data/data-collection-tools/who-mortality-database	World Health Organization (WHO)	http://www.who.int/healthinfo/statistics/mortality_rawdata/en/index.html
18280	KNA	2004	Saint Kitts and Nevis Vital Registration - Deaths 2004 ICD10	Saint Kitts and Nevis Vital Registration - Deaths 2004 ICD10.	This country-year was extracted from the WHO Mortality Database. See the most recent version for more information: https://www.who.int/data/data-collection-tools/who-mortality-database	World Health Organization (WHO)	http://www.who.int/healthinfo/statistics/mortality_rawdata/en/index.html
18281	KNA	2005	Saint Kitts and Nevis Vital Registration - Deaths 2005 ICD10	Saint Kitts and Nevis Vital Registration - Deaths 2005 ICD10.	This country-year was extracted from the WHO Mortality Database. See the most recent version for more information: https://www.who.int/data/data-collection-tools/who-mortality-database	World Health Organization (WHO)	http://www.who.int/healthinfo/statistics/mortality_rawdata/en/index.html
18282	KNA	2006	Saint Kitts and Nevis Vital Registration - Deaths 2006 ICD10	Saint Kitts and Nevis Vital Registration - Deaths 2006 ICD10.	This country-year was extracted from the WHO Mortality Database. See the most recent version for more information: https://www.who.int/data/data-collection-tools/who-mortality-database	World Health Organization (WHO)	http://www.who.int/healthinfo/statistics/mortality_rawdata/en/index.html
18283	LCA	1996	Saint Lucia Vital Registration - Deaths 1996 ICD10	Saint Lucia Vital Registration - Deaths 1996 ICD10.	This country-year was extracted from the WHO Mortality Database. See the most recent version for more information: https://www.who.int/data/data-collection-tools/who-mortality-database	World Health Organization (WHO)	http://www.who.int/healthinfo/statistics/mortality_rawdata/en/index.html
18284	LCA	1997	Saint Lucia Vital Registration - Deaths 1997 ICD10	Saint Lucia Vital Registration - Deaths 1997 ICD10.	This country-year was extracted from the WHO Mortality Database. See the most recent version for more information: https://www.who.int/data/data-collection-tools/who-mortality-database	World Health Organization (WHO)	http://www.who.int/healthinfo/statistics/mortality_rawdata/en/index.html
18285	LCA	1998	Saint Lucia Vital Registration - Deaths 1998 ICD10	Saint Lucia Vital Registration - Deaths 1998 ICD10.	This country-year was extracted from the WHO Mortality Database. See the most recent version for more information: https://www.who.int/data/data-collection-tools/who-mortality-database	World Health Organization (WHO)	http://www.who.int/healthinfo/statistics/mortality_rawdata/en/index.html
18286	LCA	1999	Saint Lucia Vital Registration - Deaths 1999 ICD10	Saint Lucia Vital Registration - Deaths 1999 ICD10.	This country-year was extracted from the WHO Mortality Database. See the most recent version for more information: https://www.who.int/data/data-collection-tools/who-mortality-database	World Health Organization (WHO)	http://www.who.int/healthinfo/statistics/mortality_rawdata/en/index.html
18287	LCA	2000	Saint Lucia Vital Registration - Deaths 2000 ICD10	Saint Lucia Vital Registration - Deaths 2000 ICD10.	This country-year was extracted from the WHO Mortality Database. See the most recent version for more information: https://www.who.int/data/data-collection-tools/who-mortality-database	World Health Organization (WHO)	http://www.who.int/healthinfo/statistics/mortality_rawdata/en/index.html
18288	LCA	2001	Saint Lucia Vital Registration - Deaths 2001 ICD10	Saint Lucia Vital Registration - Deaths 2001 ICD10.	This country-year was extracted from the WHO Mortality Database. See the most recent version for more information: https://www.who.int/data/data-collection-tools/who-mortality-database	World Health Organization (WHO)	http://www.who.int/healthinfo/statistics/mortality_rawdata/en/index.html
18289	LCA	2002	Saint Lucia Vital Registration - Deaths 2002 ICD10	Saint Lucia Vital Registration - Deaths 2002 ICD10.	This country-year was extracted from the WHO Mortality Database. See the most recent version for more information: https://www.who.int/data/data-collection-tools/who-mortality-database	World Health Organization (WHO)	http://www.who.int/healthinfo/statistics/mortality_rawdata/en/index.html
18296	SRB	1998	Yugoslavia, Federal Republic - Serbia Vital Registration - Deaths 1998 ICD10	Yugoslavia, Federal Republic - Serbia Vital Registration - Deaths 1998 ICD10.	This country-year was extracted from the WHO Mortality Database. See the most recent version for more information: https://www.who.int/data/data-collection-tools/who-mortality-database	World Health Organization (WHO)	http://www.who.int/healthinfo/statistics/mortality_rawdata/en/index.html
18297	SRB	1999	Yugoslavia, Federal Republic - Serbia Vital Registration - Deaths 1999 ICD10	Yugoslavia, Federal Republic - Serbia Vital Registration - Deaths 1999 ICD10.	This country-year was extracted from the WHO Mortality Database. See the most recent version for more information: https://www.who.int/data/data-collection-tools/who-mortality-database	World Health Organization (WHO)	http://www.who.int/healthinfo/statistics/mortality_rawdata/en/index.html
18298	SRB	2000	Yugoslavia, Federal Republic - Serbia Vital Registration - Deaths 2000 ICD10	Yugoslavia, Federal Republic - Serbia Vital Registration - Deaths 2000 ICD10.	This country-year was extracted from the WHO Mortality Database. See the most recent version for more information: https://www.who.int/data/data-collection-tools/who-mortality-database	World Health Organization (WHO)	http://www.who.int/healthinfo/statistics/mortality_rawdata/en/index.html
18299	SRB	2001	Yugoslavia, Federal Republic - Serbia Vital Registration - Deaths 2001 ICD10	Yugoslavia, Federal Republic - Serbia Vital Registration - Deaths 2001 ICD10.	This country-year was extracted from the WHO Mortality Database. See the most recent version for more information: https://www.who.int/data/data-collection-tools/who-mortality-database	World Health Organization (WHO)	http://www.who.int/healthinfo/statistics/mortality_rawdata/en/index.html
18300	SRB	2002	Yugoslavia, Federal Republic - Serbia Vital Registration - Deaths 2002 ICD10	Yugoslavia, Federal Republic - Serbia Vital Registration - Deaths 2002 ICD10.	This country-year was extracted from the WHO Mortality Database. See the most recent version for more information: https://www.who.int/data/data-collection-tools/who-mortality-database	World Health Organization (WHO)	http://www.who.int/healthinfo/statistics/mortality_rawdata/en/index.html
18301	SRB	2003	Serbia and Montenegro - Serbia Vital Registration - Deaths 2003 ICD10	Serbia and Montenegro - Serbia Vital Registration - Deaths 2003 ICD10.	This country-year was extracted from the WHO Mortality Database. See the most recent version for more information: https://www.who.int/data/data-collection-tools/who-mortality-database	World Health Organization (WHO)	http://www.who.int/healthinfo/statistics/mortality_rawdata/en/index.html
18302	SRB	2004	Serbia and Montenegro - Serbia Vital Registration - Deaths 2004 ICD10	Serbia and Montenegro - Serbia Vital Registration - Deaths 2004 ICD10.	This country-year was extracted from the WHO Mortality Database. See the most recent version for more information: https://www.who.int/data/data-collection-tools/who-mortality-database	World Health Organization (WHO)	http://www.who.int/healthinfo/statistics/mortality_rawdata/en/index.html
18303	SRB	2005	Serbia and Montenegro - Serbia Vital Registration - Deaths 2005 ICD10	Serbia and Montenegro - Serbia Vital Registration - Deaths 2005 ICD10.	This country-year was extracted from the WHO Mortality Database. See the most recent version for more information: https://www.who.int/data/data-collection-tools/who-mortality-database	World Health Organization (WHO)	http://www.who.int/healthinfo/statistics/mortality_rawdata/en/index.html
18304	SRB	2006	Serbia and Montenegro - Serbia Vital Registration - Deaths 2006 ICD10	Serbia and Montenegro - Serbia Vital Registration - Deaths 2006 ICD10.	This country-year was extracted from the WHO Mortality Database. See the most recent version for more information: https://www.who.int/data/data-collection-tools/who-mortality-database	World Health Organization (WHO)	http://www.who.int/healthinfo/statistics/mortality_rawdata/en/index.html
18305	SRB	2007	Serbia Vital Registration - Deaths 2007 ICD10	Serbia Vital Registration - Deaths 2007 ICD10.	This country-year was extracted from the WHO Mortality Database. See the most recent version for more information: https://www.who.int/data/data-collection-tools/who-mortality-database	World Health Organization (WHO)	http://www.who.int/healthinfo/statistics/mortality_rawdata/en/index.html
18306	SRB	2008	Serbia Vital Registration - Deaths 2008 ICD10	Serbia Vital Registration - Deaths 2008 ICD10.	This country-year was extracted from the WHO Mortality Database. See the most recent version for more information: https://www.who.int/data/data-collection-tools/who-mortality-database	World Health Organization (WHO)	http://www.who.int/healthinfo/statistics/mortality_rawdata/en/index.html
18312	SVK	1994	Slovakia Vital Registration - Deaths 1994 ICD10	Slovakia Vital Registration - Deaths 1994 ICD10.	This country-year was extracted from the WHO Mortality Database. See the most recent version for more information: https://www.who.int/data/data-collection-tools/who-mortality-database	World Health Organization (WHO)	http://www.who.int/healthinfo/statistics/mortality_rawdata/en/index.html
18313	SVK	1995	Slovakia Vital Registration - Deaths 1995 ICD10	Slovakia Vital Registration - Deaths 1995 ICD10.	This country-year was extracted from the WHO Mortality Database. See the most recent version for more information: https://www.who.int/data/data-collection-tools/who-mortality-database	World Health Organization (WHO)	http://www.who.int/healthinfo/statistics/mortality_rawdata/en/index.html
18314	SVK	1996	Slovakia Vital Registration - Deaths 1996 ICD10	Slovakia Vital Registration - Deaths 1996 ICD10.	This country-year was extracted from the WHO Mortality Database. See the most recent version for more information: https://www.who.int/data/data-collection-tools/who-mortality-database	World Health Organization (WHO)	http://www.who.int/healthinfo/statistics/mortality_rawdata/en/index.html
18315	SVK	1997	Slovakia Vital Registration - Deaths 1997 ICD10	Slovakia Vital Registration - Deaths 1997 ICD10.	This country-year was extracted from the WHO Mortality Database. See the most recent version for more information: https://www.who.int/data/data-collection-tools/who-mortality-database	World Health Organization (WHO)	http://www.who.int/healthinfo/statistics/mortality_rawdata/en/index.html
18316	SVK	1998	Slovakia Vital Registration - Deaths 1998 ICD10	Slovakia Vital Registration - Deaths 1998 ICD10.	This country-year was extracted from the WHO Mortality Database. See the most recent version for more information: https://www.who.int/data/data-collection-tools/who-mortality-database	World Health Organization (WHO)	http://www.who.int/healthinfo/statistics/mortality_rawdata/en/index.html
18317	SVK	1999	Slovakia Vital Registration - Deaths 1999 ICD10	Slovakia Vital Registration - Deaths 1999 ICD10.	This country-year was extracted from the WHO Mortality Database. See the most recent version for more information: https://www.who.int/data/data-collection-tools/who-mortality-database	World Health Organization (WHO)	http://www.who.int/healthinfo/statistics/mortality_rawdata/en/index.html
18318	SVK	2000	Slovakia Vital Registration - Deaths 2000 ICD10	Slovakia Vital Registration - Deaths 2000 ICD10.	This country-year was extracted from the WHO Mortality Database. See the most recent version for more information: https://www.who.int/data/data-collection-tools/who-mortality-database	World Health Organization (WHO)	http://www.who.int/healthinfo/statistics/mortality_rawdata/en/index.html
18319	SVK	2001	Slovakia Vital Registration - Deaths 2001 ICD10	Slovakia Vital Registration - Deaths 2001 ICD10.	This country-year was extracted from the WHO Mortality Database. See the most recent version for more information: https://www.who.int/data/data-collection-tools/who-mortality-database	World Health Organization (WHO)	http://www.who.int/healthinfo/statistics/mortality_rawdata/en/index.html
18320	SVK	2002	Slovakia Vital Registration - Deaths 2002 ICD10	Slovakia Vital Registration - Deaths 2002 ICD10.	This country-year was extracted from the WHO Mortality Database. See the most recent version for more information: https://www.who.int/data/data-collection-tools/who-mortality-database	World Health Organization (WHO)	http://www.who.int/healthinfo/statistics/mortality_rawdata/en/index.html
18321	SVK	2003	Slovakia Vital Registration - Deaths 2003 ICD10	Slovakia Vital Registration - Deaths 2003 ICD10.	This country-year was extracted from the WHO Mortality Database. See the most recent version for more information: https://www.who.int/data/data-collection-tools/who-mortality-database	World Health Organization (WHO)	http://www.who.int/healthinfo/statistics/mortality_rawdata/en/index.html
18322	SVK	2004	Slovakia Vital Registration - Deaths 2004 ICD10	Slovakia Vital Registration - Deaths 2004 ICD10.	This country-year was extracted from the WHO Mortality Database. See the most recent version for more information: https://www.who.int/data/data-collection-tools/who-mortality-database	World Health Organization (WHO)	http://www.who.int/healthinfo/statistics/mortality_rawdata/en/index.html
18323	SVK	2005	Slovakia Vital Registration - Deaths 2005 ICD10	Slovakia Vital Registration - Deaths 2005 ICD10.	This country-year was extracted from the WHO Mortality Database. See the most recent version for more information: https://www.who.int/data/data-collection-tools/who-mortality-database	World Health Organization (WHO)	http://www.who.int/healthinfo/statistics/mortality_rawdata/en/index.html
18324	SVN	1997	Slovenia Vital Registration - Deaths 1997 ICD10	Slovenia Vital Registration - Deaths 1997 ICD10.	This country-year was extracted from the WHO Mortality Database. See the most recent version for more information: https://www.who.int/data/data-collection-tools/who-mortality-database	World Health Organization (WHO)	http://www.who.int/healthinfo/statistics/mortality_rawdata/en/index.html
18325	SVN	1998	Slovenia Vital Registration - Deaths 1998 ICD10	Slovenia Vital Registration - Deaths 1998 ICD10.	This country-year was extracted from the WHO Mortality Database. See the most recent version for more information: https://www.who.int/data/data-collection-tools/who-mortality-database	World Health Organization (WHO)	http://www.who.int/healthinfo/statistics/mortality_rawdata/en/index.html
18326	SVN	1999	Slovenia Vital Registration - Deaths 1999 ICD10	Slovenia Vital Registration - Deaths 1999 ICD10.	This country-year was extracted from the WHO Mortality Database. See the most recent version for more information: https://www.who.int/data/data-collection-tools/who-mortality-database	World Health Organization (WHO)	http://www.who.int/healthinfo/statistics/mortality_rawdata/en/index.html
18327	SVN	2000	Slovenia Vital Registration - Deaths 2000 ICD10	Slovenia Vital Registration - Deaths 2000 ICD10.	This country-year was extracted from the WHO Mortality Database. See the most recent version for more information: https://www.who.int/data/data-collection-tools/who-mortality-database	World Health Organization (WHO)	http://www.who.int/healthinfo/statistics/mortality_rawdata/en/index.html
18328	SVN	2001	Slovenia Vital Registration - Deaths 2001 ICD10	Slovenia Vital Registration - Deaths 2001 ICD10.	This country-year was extracted from the WHO Mortality Database. See the most recent version for more information: https://www.who.int/data/data-collection-tools/who-mortality-database	World Health Organization (WHO)	http://www.who.int/healthinfo/statistics/mortality_rawdata/en/index.html
18329	SVN	2002	Slovenia Vital Registration - Deaths 2002 ICD10	Slovenia Vital Registration - Deaths 2002 ICD10.	This country-year was extracted from the WHO Mortality Database. See the most recent version for more information: https://www.who.int/data/data-collection-tools/who-mortality-database	World Health Organization (WHO)	http://www.who.int/healthinfo/statistics/mortality_rawdata/en/index.html
18330	SVN	2003	Slovenia Vital Registration - Deaths 2003 ICD10	Slovenia Vital Registration - Deaths 2003 ICD10.	This country-year was extracted from the WHO Mortality Database. See the most recent version for more information: https://www.who.int/data/data-collection-tools/who-mortality-database	World Health Organization (WHO)	http://www.who.int/healthinfo/statistics/mortality_rawdata/en/index.html
18331	SVN	2004	Slovenia Vital Registration - Deaths 2004 ICD10	Slovenia Vital Registration - Deaths 2004 ICD10.	This country-year was extracted from the WHO Mortality Database. See the most recent version for more information: https://www.who.int/data/data-collection-tools/who-mortality-database	World Health Organization (WHO)	http://www.who.int/healthinfo/statistics/mortality_rawdata/en/index.html
18332	SVN	2005	Slovenia Vital Registration - Deaths 2005 ICD10	Slovenia Vital Registration - Deaths 2005 ICD10.	This country-year was extracted from the WHO Mortality Database. See the most recent version for more information: https://www.who.int/data/data-collection-tools/who-mortality-database	World Health Organization (WHO)	http://www.who.int/healthinfo/statistics/mortality_rawdata/en/index.html
18333	SVN	2006	Slovenia Vital Registration - Deaths 2006 ICD10	Slovenia Vital Registration - Deaths 2006 ICD10.	This country-year was extracted from the WHO Mortality Database. See the most recent version for more information: https://www.who.int/data/data-collection-tools/who-mortality-database	World Health Organization (WHO)	http://www.who.int/healthinfo/statistics/mortality_rawdata/en/index.html
18334	SVN	2007	Slovenia Vital Registration - Deaths 2007 ICD10	Slovenia Vital Registration - Deaths 2007 ICD10.	This country-year was extracted from the WHO Mortality Database. See the most recent version for more information: https://www.who.int/data/data-collection-tools/who-mortality-database	World Health Organization (WHO)	http://www.who.int/healthinfo/statistics/mortality_rawdata/en/index.html
18335	SVN	2008	Slovenia Vital Registration - Deaths 2008 ICD10	Slovenia Vital Registration - Deaths 2008 ICD10.	This country-year was extracted from the WHO Mortality Database. See the most recent version for more information: https://www.who.int/data/data-collection-tools/who-mortality-database	World Health Organization (WHO)	http://www.who.int/healthinfo/statistics/mortality_rawdata/en/index.html
18348	ESP	1999	Spain Vital Registration - Deaths 1999 ICD10	Spain Vital Registration - Deaths 1999 ICD10.	This country-year was extracted from the WHO Mortality Database. See the most recent version for more information: https://www.who.int/data/data-collection-tools/who-mortality-database	World Health Organization (WHO)	http://www.who.int/healthinfo/statistics/mortality_rawdata/en/index.html
18349	ESP	2000	Spain Vital Registration - Deaths 2000 ICD10	Spain Vital Registration - Deaths 2000 ICD10.	This country-year was extracted from the WHO Mortality Database. See the most recent version for more information: https://www.who.int/data/data-collection-tools/who-mortality-database	World Health Organization (WHO)	http://www.who.int/healthinfo/statistics/mortality_rawdata/en/index.html
18350	ESP	2001	Spain Vital Registration - Deaths 2001 ICD10	Spain Vital Registration - Deaths 2001 ICD10.	This country-year was extracted from the WHO Mortality Database. See the most recent version for more information: https://www.who.int/data/data-collection-tools/who-mortality-database	World Health Organization (WHO)	http://www.who.int/healthinfo/statistics/mortality_rawdata/en/index.html
18351	ESP	2002	Spain Vital Registration - Deaths 2002 ICD10	Spain Vital Registration - Deaths 2002 ICD10.	This country-year was extracted from the WHO Mortality Database. See the most recent version for more information: https://www.who.int/data/data-collection-tools/who-mortality-database	World Health Organization (WHO)	http://www.who.int/healthinfo/statistics/mortality_rawdata/en/index.html
18352	ESP	2003	Spain Vital Registration - Deaths 2003 ICD10	Spain Vital Registration - Deaths 2003 ICD10.	This country-year was extracted from the WHO Mortality Database. See the most recent version for more information: https://www.who.int/data/data-collection-tools/who-mortality-database	World Health Organization (WHO)	http://www.who.int/healthinfo/statistics/mortality_rawdata/en/index.html
18353	ESP	2004	Spain Vital Registration - Deaths 2004 ICD10	Spain Vital Registration - Deaths 2004 ICD10.	This country-year was extracted from the WHO Mortality Database. See the most recent version for more information: https://www.who.int/data/data-collection-tools/who-mortality-database	World Health Organization (WHO)	http://www.who.int/healthinfo/statistics/mortality_rawdata/en/index.html
18354	ESP	2005	Spain Vital Registration - Deaths 2005 ICD10	Spain Vital Registration - Deaths 2005 ICD10.	This country-year was extracted from the WHO Mortality Database. See the most recent version for more information: https://www.who.int/data/data-collection-tools/who-mortality-database	World Health Organization (WHO)	http://www.who.int/healthinfo/statistics/mortality_rawdata/en/index.html
18362	SUR	1995	Suriname Vital Registration - Deaths 1995 ICD10	Suriname Vital Registration - Deaths 1995 ICD10.	This country-year was extracted from the WHO Mortality Database. See the most recent version for more information: https://www.who.int/data/data-collection-tools/who-mortality-database	World Health Organization (WHO)	http://www.who.int/healthinfo/statistics/mortality_rawdata/en/index.html
18363	SUR	1996	Suriname Vital Registration - Deaths 1996 ICD10	Suriname Vital Registration - Deaths 1996 ICD10.	This country-year was extracted from the WHO Mortality Database. See the most recent version for more information: https://www.who.int/data/data-collection-tools/who-mortality-database	World Health Organization (WHO)	http://www.who.int/healthinfo/statistics/mortality_rawdata/en/index.html
18364	SUR	1997	Suriname Vital Registration - Deaths 1997 ICD10	Suriname Vital Registration - Deaths 1997 ICD10.	This country-year was extracted from the WHO Mortality Database. See the most recent version for more information: https://www.who.int/data/data-collection-tools/who-mortality-database	World Health Organization (WHO)	http://www.who.int/healthinfo/statistics/mortality_rawdata/en/index.html
18365	SUR	1998	Suriname Vital Registration - Deaths 1998 ICD10	Suriname Vital Registration - Deaths 1998 ICD10.	This country-year was extracted from the WHO Mortality Database. See the most recent version for more information: https://www.who.int/data/data-collection-tools/who-mortality-database	World Health Organization (WHO)	http://www.who.int/healthinfo/statistics/mortality_rawdata/en/index.html
18366	SUR	1999	Suriname Vital Registration - Deaths 1999 ICD10	Suriname Vital Registration - Deaths 1999 ICD10.	This country-year was extracted from the WHO Mortality Database. See the most recent version for more information: https://www.who.int/data/data-collection-tools/who-mortality-database	World Health Organization (WHO)	http://www.who.int/healthinfo/statistics/mortality_rawdata/en/index.html
18367	SUR	2000	Suriname Vital Registration - Deaths 2000 ICD10	Suriname Vital Registration - Deaths 2000 ICD10.	This country-year was extracted from the WHO Mortality Database. See the most recent version for more information: https://www.who.int/data/data-collection-tools/who-mortality-database	World Health Organization (WHO)	http://www.who.int/healthinfo/statistics/mortality_rawdata/en/index.html
18368	SUR	2004	Suriname Vital Registration - Deaths 2004 ICD10	Suriname Vital Registration - Deaths 2004 ICD10.	This country-year was extracted from the WHO Mortality Database. See the most recent version for more information: https://www.who.int/data/data-collection-tools/who-mortality-database	World Health Organization (WHO)	http://www.who.int/healthinfo/statistics/mortality_rawdata/en/index.html
18369	SUR	2005	Suriname Vital Registration - Deaths 2005 ICD10	Suriname Vital Registration - Deaths 2005 ICD10.	This country-year was extracted from the WHO Mortality Database. See the most recent version for more information: https://www.who.int/data/data-collection-tools/who-mortality-database	World Health Organization (WHO)	http://www.who.int/healthinfo/statistics/mortality_rawdata/en/index.html
18381	CHE	1995	Switzerland Vital Registration - Deaths 1995 ICD10	Switzerland Vital Registration - Deaths 1995 ICD10.	This country-year was extracted from the WHO Mortality Database. See the most recent version for more information: https://www.who.int/data/data-collection-tools/who-mortality-database	World Health Organization (WHO)	http://www.who.int/healthinfo/statistics/mortality_rawdata/en/index.html
18382	CHE	1996	Switzerland Vital Registration - Deaths 1996 ICD10	Switzerland Vital Registration - Deaths 1996 ICD10.	This country-year was extracted from the WHO Mortality Database. See the most recent version for more information: https://www.who.int/data/data-collection-tools/who-mortality-database	World Health Organization (WHO)	http://www.who.int/healthinfo/statistics/mortality_rawdata/en/index.html
18383	CHE	1997	Switzerland Vital Registration - Deaths 1997 ICD10	Switzerland Vital Registration - Deaths 1997 ICD10.	This country-year was extracted from the WHO Mortality Database. See the most recent version for more information: https://www.who.int/data/data-collection-tools/who-mortality-database	World Health Organization (WHO)	http://www.who.int/healthinfo/statistics/mortality_rawdata/en/index.html
18384	CHE	1998	Switzerland Vital Registration - Deaths 1998 ICD10	Switzerland Vital Registration - Deaths 1998 ICD10.	This country-year was extracted from the WHO Mortality Database. See the most recent version for more information: https://www.who.int/data/data-collection-tools/who-mortality-database	World Health Organization (WHO)	http://www.who.int/healthinfo/statistics/mortality_rawdata/en/index.html
18385	CHE	1999	Switzerland Vital Registration - Deaths 1999 ICD10	Switzerland Vital Registration - Deaths 1999 ICD10.	This country-year was extracted from the WHO Mortality Database. See the most recent version for more information: https://www.who.int/data/data-collection-tools/who-mortality-database	World Health Organization (WHO)	http://www.who.int/healthinfo/statistics/mortality_rawdata/en/index.html
18386	CHE	2000	Switzerland Vital Registration - Deaths 2000 ICD10	Switzerland Vital Registration - Deaths 2000 ICD10.	This country-year was extracted from the WHO Mortality Database. See the most recent version for more information: https://www.who.int/data/data-collection-tools/who-mortality-database	World Health Organization (WHO)	http://www.who.int/healthinfo/statistics/mortality_rawdata/en/index.html
18387	CHE	2001	Switzerland Vital Registration - Deaths 2001 ICD10	Switzerland Vital Registration - Deaths 2001 ICD10.	This country-year was extracted from the WHO Mortality Database. See the most recent version for more information: https://www.who.int/data/data-collection-tools/who-mortality-database	World Health Organization (WHO)	http://www.who.int/healthinfo/statistics/mortality_rawdata/en/index.html
18388	CHE	2002	Switzerland Vital Registration - Deaths 2002 ICD10	Switzerland Vital Registration - Deaths 2002 ICD10.	This country-year was extracted from the WHO Mortality Database. See the most recent version for more information: https://www.who.int/data/data-collection-tools/who-mortality-database	World Health Organization (WHO)	http://www.who.int/healthinfo/statistics/mortality_rawdata/en/index.html
18389	CHE	2003	Switzerland Vital Registration - Deaths 2003 ICD10	Switzerland Vital Registration - Deaths 2003 ICD10.	This country-year was extracted from the WHO Mortality Database. See the most recent version for more information: https://www.who.int/data/data-collection-tools/who-mortality-database	World Health Organization (WHO)	http://www.who.int/healthinfo/statistics/mortality_rawdata/en/index.html
18390	CHE	2004	Switzerland Vital Registration - Deaths 2004 ICD10	Switzerland Vital Registration - Deaths 2004 ICD10.	This country-year was extracted from the WHO Mortality Database. See the most recent version for more information: https://www.who.int/data/data-collection-tools/who-mortality-database	World Health Organization (WHO)	http://www.who.int/healthinfo/statistics/mortality_rawdata/en/index.html
18391	CHE	2005	Switzerland Vital Registration - Deaths 2005 ICD10	Switzerland Vital Registration - Deaths 2005 ICD10.	This country-year was extracted from the WHO Mortality Database. See the most recent version for more information: https://www.who.int/data/data-collection-tools/who-mortality-database	World Health Organization (WHO)	http://www.who.int/healthinfo/statistics/mortality_rawdata/en/index.html
18392	CHE	2006	Switzerland Vital Registration - Deaths 2006 ICD10	Switzerland Vital Registration - Deaths 2006 ICD10.	This country-year was extracted from the WHO Mortality Database. See the most recent version for more information: https://www.who.int/data/data-collection-tools/who-mortality-database	World Health Organization (WHO)	http://www.who.int/healthinfo/statistics/mortality_rawdata/en/index.html
18393	CHE	2007	Switzerland Vital Registration - Deaths 2007 ICD10	Switzerland Vital Registration - Deaths 2007 ICD10.	This country-year was extracted from the WHO Mortality Database. See the most recent version for more information: https://www.who.int/data/data-collection-tools/who-mortality-database	World Health Organization (WHO)	http://www.who.int/healthinfo/statistics/mortality_rawdata/en/index.html
18394	THA	1994	Thailand Vital Registration - Deaths 1994 ICD10	Thailand Vital Registration - Deaths 1994 ICD10.	This country-year was extracted from the WHO Mortality Database. See the most recent version for more information: https://www.who.int/data/data-collection-tools/who-mortality-database	World Health Organization (WHO)	http://www.who.int/healthinfo/statistics/mortality_rawdata/en/index.html
18395	THA	1995	Thailand Vital Registration - Deaths 1995 ICD10	Thailand Vital Registration - Deaths 1995 ICD10.	This country-year was extracted from the WHO Mortality Database. See the most recent version for more information: https://www.who.int/data/data-collection-tools/who-mortality-database	World Health Organization (WHO)	http://www.who.int/healthinfo/statistics/mortality_rawdata/en/index.html
18396	THA	1996	Thailand Vital Registration - Deaths 1996 ICD10	Thailand Vital Registration - Deaths 1996 ICD10.	This country-year was extracted from the WHO Mortality Database. See the most recent version for more information: https://www.who.int/data/data-collection-tools/who-mortality-database	World Health Organization (WHO)	http://www.who.int/healthinfo/statistics/mortality_rawdata/en/index.html
18397	THA	1997	Thailand Vital Registration - Deaths 1997 ICD10	Thailand Vital Registration - Deaths 1997 ICD10.	This country-year was extracted from the WHO Mortality Database. See the most recent version for more information: https://www.who.int/data/data-collection-tools/who-mortality-database	World Health Organization (WHO)	http://www.who.int/healthinfo/statistics/mortality_rawdata/en/index.html
18398	THA	1998	Thailand Vital Registration - Deaths 1998 ICD10	Thailand Vital Registration - Deaths 1998 ICD10.	This country-year was extracted from the WHO Mortality Database. See the most recent version for more information: https://www.who.int/data/data-collection-tools/who-mortality-database	World Health Organization (WHO)	http://www.who.int/healthinfo/statistics/mortality_rawdata/en/index.html
18399	THA	1999	Thailand Vital Registration - Deaths 1999 ICD10	Thailand Vital Registration - Deaths 1999 ICD10.	This country-year was extracted from the WHO Mortality Database. See the most recent version for more information: https://www.who.int/data/data-collection-tools/who-mortality-database	World Health Organization (WHO)	http://www.who.int/healthinfo/statistics/mortality_rawdata/en/index.html
18400	THA	2000	Thailand Vital Registration - Deaths 2000 ICD10	Thailand Vital Registration - Deaths 2000 ICD10.	This country-year was extracted from the WHO Mortality Database. See the most recent version for more information: https://www.who.int/data/data-collection-tools/who-mortality-database	World Health Organization (WHO)	http://www.who.int/healthinfo/statistics/mortality_rawdata/en/index.html
18401	THA	2002	Thailand Vital Registration - Deaths 2002 ICD10	Thailand Vital Registration - Deaths 2002 ICD10.	This country-year was extracted from the WHO Mortality Database. See the most recent version for more information: https://www.who.int/data/data-collection-tools/who-mortality-database	World Health Organization (WHO)	http://www.who.int/healthinfo/statistics/mortality_rawdata/en/index.html
18402	THA	2006	Thailand Vital Registration - Deaths 2006 ICD10	Thailand Vital Registration - Deaths 2006 ICD10.	This country-year was extracted from the WHO Mortality Database. See the most recent version for more information: https://www.who.int/data/data-collection-tools/who-mortality-database	World Health Organization (WHO)	http://www.who.int/healthinfo/statistics/mortality_rawdata/en/index.html
18403	TTO	1999	Trinidad and Tobago Vital Registration - Deaths 1999 ICD10	Trinidad and Tobago Vital Registration - Deaths 1999 ICD10.	This country-year was extracted from the WHO Mortality Database. See the most recent version for more information: https://www.who.int/data/data-collection-tools/who-mortality-database	World Health Organization (WHO)	http://www.who.int/healthinfo/statistics/mortality_rawdata/en/index.html
18404	TTO	2000	Trinidad and Tobago Vital Registration - Deaths 2000 ICD10	Trinidad and Tobago Vital Registration - Deaths 2000 ICD10.	This country-year was extracted from the WHO Mortality Database. See the most recent version for more information: https://www.who.int/data/data-collection-tools/who-mortality-database	World Health Organization (WHO)	http://www.who.int/healthinfo/statistics/mortality_rawdata/en/index.html
18405	TTO	2001	Trinidad and Tobago Vital Registration - Deaths 2001 ICD10	Trinidad and Tobago Vital Registration - Deaths 2001 ICD10.	This country-year was extracted from the WHO Mortality Database. See the most recent version for more information: https://www.who.int/data/data-collection-tools/who-mortality-database	World Health Organization (WHO)	http://www.who.int/healthinfo/statistics/mortality_rawdata/en/index.html
18406	TTO	2002	Trinidad and Tobago Vital Registration - Deaths 2002 ICD10	Trinidad and Tobago Vital Registration - Deaths 2002 ICD10.	This country-year was extracted from the WHO Mortality Database. See the most recent version for more information: https://www.who.int/data/data-collection-tools/who-mortality-database	World Health Organization (WHO)	http://www.who.int/healthinfo/statistics/mortality_rawdata/en/index.html
18417	GBR	2001	United Kingdom - Northern Ireland Vital Registration - Deaths 2001 ICD10	United Kingdom - Northern Ireland Vital Registration - Deaths 2001 ICD10.	This country-year was extracted from the WHO Mortality Database. See the most recent version for more information: https://www.who.int/data/data-collection-tools/who-mortality-database	World Health Organization (WHO)	http://www.who.int/healthinfo/statistics/mortality_rawdata/en/index.html
18418	GBR	2002	United Kingdom - Northern Ireland Vital Registration - Deaths 2002 ICD10	United Kingdom - Northern Ireland Vital Registration - Deaths 2002 ICD10.	This country-year was extracted from the WHO Mortality Database. See the most recent version for more information: https://www.who.int/data/data-collection-tools/who-mortality-database	World Health Organization (WHO)	http://www.who.int/healthinfo/statistics/mortality_rawdata/en/index.html
18419	GBR	2003	United Kingdom - Northern Ireland Vital Registration - Deaths 2003 ICD10	United Kingdom - Northern Ireland Vital Registration - Deaths 2003 ICD10.	This country-year was extracted from the WHO Mortality Database. See the most recent version for more information: https://www.who.int/data/data-collection-tools/who-mortality-database	World Health Organization (WHO)	http://www.who.int/healthinfo/statistics/mortality_rawdata/en/index.html
18420	GBR	2004	United Kingdom - Northern Ireland Vital Registration - Deaths 2004 ICD10	United Kingdom - Northern Ireland Vital Registration - Deaths 2004 ICD10.	This country-year was extracted from the WHO Mortality Database. See the most recent version for more information: https://www.who.int/data/data-collection-tools/who-mortality-database	World Health Organization (WHO)	http://www.who.int/healthinfo/statistics/mortality_rawdata/en/index.html
18421	GBR	2005	United Kingdom - Northern Ireland Vital Registration - Deaths 2005 ICD10	United Kingdom - Northern Ireland Vital Registration - Deaths 2005 ICD10.	This country-year was extracted from the WHO Mortality Database. See the most recent version for more information: https://www.who.int/data/data-collection-tools/who-mortality-database	World Health Organization (WHO)	http://www.who.int/healthinfo/statistics/mortality_rawdata/en/index.html
18422	GBR	2006	United Kingdom - Northern Ireland Vital Registration - Deaths 2006 ICD10	United Kingdom - Northern Ireland Vital Registration - Deaths 2006 ICD10.	This country-year was extracted from the WHO Mortality Database. See the most recent version for more information: https://www.who.int/data/data-collection-tools/who-mortality-database	World Health Organization (WHO)	http://www.who.int/healthinfo/statistics/mortality_rawdata/en/index.html
18423	GBR	2007	United Kingdom - Northern Ireland Vital Registration - Deaths 2007 ICD10	United Kingdom - Northern Ireland Vital Registration - Deaths 2007 ICD10.	This country-year was extracted from the WHO Mortality Database. See the most recent version for more information: https://www.who.int/data/data-collection-tools/who-mortality-database	World Health Organization (WHO)	http://www.who.int/healthinfo/statistics/mortality_rawdata/en/index.html
18431	URY	1997	Uruguay Vital Registration - Deaths 1997 ICD10	Uruguay Vital Registration - Deaths 1997 ICD10.	This country-year was extracted from the WHO Mortality Database. See the most recent version for more information: https://www.who.int/data/data-collection-tools/who-mortality-database	World Health Organization (WHO)	http://www.who.int/healthinfo/statistics/mortality_rawdata/en/index.html
18432	URY	1998	Uruguay Vital Registration - Deaths 1998 ICD10	Uruguay Vital Registration - Deaths 1998 ICD10.	This country-year was extracted from the WHO Mortality Database. See the most recent version for more information: https://www.who.int/data/data-collection-tools/who-mortality-database	World Health Organization (WHO)	http://www.who.int/healthinfo/statistics/mortality_rawdata/en/index.html
18433	URY	1999	Uruguay Vital Registration - Deaths 1999 ICD10	Uruguay Vital Registration - Deaths 1999 ICD10.	This country-year was extracted from the WHO Mortality Database. See the most recent version for more information: https://www.who.int/data/data-collection-tools/who-mortality-database	World Health Organization (WHO)	http://www.who.int/healthinfo/statistics/mortality_rawdata/en/index.html
18434	URY	2000	Uruguay Vital Registration - Deaths 2000 ICD10	Uruguay Vital Registration - Deaths 2000 ICD10.	This country-year was extracted from the WHO Mortality Database. See the most recent version for more information: https://www.who.int/data/data-collection-tools/who-mortality-database	World Health Organization (WHO)	http://www.who.int/healthinfo/statistics/mortality_rawdata/en/index.html
18435	URY	2001	Uruguay Vital Registration - Deaths 2001 ICD10	Uruguay Vital Registration - Deaths 2001 ICD10.	This country-year was extracted from the WHO Mortality Database. See the most recent version for more information: https://www.who.int/data/data-collection-tools/who-mortality-database	World Health Organization (WHO)	http://www.who.int/healthinfo/statistics/mortality_rawdata/en/index.html
18436	URY	2004	Uruguay Vital Registration - Deaths 2004 ICD10	Uruguay Vital Registration - Deaths 2004 ICD10.	This country-year was extracted from the WHO Mortality Database. See the most recent version for more information: https://www.who.int/data/data-collection-tools/who-mortality-database	World Health Organization (WHO)	http://www.who.int/healthinfo/statistics/mortality_rawdata/en/index.html
18437	UZB	2004	Uzbekistan Vital Registration - Deaths 2004 ICD10	Uzbekistan Vital Registration - Deaths 2004 ICD10.	This country-year was extracted from the WHO Mortality Database. See the most recent version for more information: https://www.who.int/data/data-collection-tools/who-mortality-database	World Health Organization (WHO)	http://www.who.int/healthinfo/statistics/mortality_rawdata/en/index.html
18438	UZB	2005	Uzbekistan Vital Registration - Deaths 2005 ICD10	Uzbekistan Vital Registration - Deaths 2005 ICD10.	This country-year was extracted from the WHO Mortality Database. See the most recent version for more information: https://www.who.int/data/data-collection-tools/who-mortality-database	World Health Organization (WHO)	http://www.who.int/healthinfo/statistics/mortality_rawdata/en/index.html
31144	MEX	2009	Mexico Vital Statistics - Deaths 2009	National Institute of Statistics and Geography (INEGI) (Mexico). Mexico Vital Statistics - Deaths 2009.
41273	EGY	2009	Egypt Vital Registration - Deaths 2009 ICD10	Egypt Vital Registration - Deaths 2009 ICD10.	This country-year was extracted from the WHO Mortality Database. See the most recent version for more information: https://www.who.int/data/data-collection-tools/who-mortality-database	World Health Organization (WHO)	http://www.who.int/healthinfo/statistics/mortality_rawdata/en/index.html
41274	MUS	2009	Mauritius Vital Registration - Deaths 2009 ICD10	Mauritius Vital Registration - Deaths 2009 ICD10.	This country-year was extracted from the WHO Mortality Database. See the most recent version for more information: https://www.who.int/data/data-collection-tools/who-mortality-database	World Health Organization (WHO)	http://www.who.int/healthinfo/statistics/mortality_rawdata/en/index.html
41281	CRI	2009	Costa Rica Vital Registration - Deaths 2009 ICD10	Costa Rica Vital Registration - Deaths 2009 ICD10.	This country-year was extracted from the WHO Mortality Database. See the most recent version for more information: https://www.who.int/data/data-collection-tools/who-mortality-database	World Health Organization (WHO)	http://www.who.int/healthinfo/statistics/mortality_rawdata/en/index.html
41282	DMA	2009	Dominica Vital Registration - Deaths 2009 ICD10	Dominica Vital Registration - Deaths 2009 ICD10.	This country-year was extracted from the WHO Mortality Database. See the most recent version for more information: https://www.who.int/data/data-collection-tools/who-mortality-database	World Health Organization (WHO)	http://www.who.int/healthinfo/statistics/mortality_rawdata/en/index.html
41283	ECU	2009	Ecuador Vital Registration - Deaths 2009 ICD10	Ecuador Vital Registration - Deaths 2009 ICD10.	This country-year was extracted from the WHO Mortality Database. See the most recent version for more information: https://www.who.int/data/data-collection-tools/who-mortality-database	World Health Organization (WHO)	http://www.who.int/healthinfo/statistics/mortality_rawdata/en/index.html
41284	BHR	2009	Bahrain Vital Registration - Deaths 2009 ICD10	Bahrain Vital Registration - Deaths 2009 ICD10.	This country-year was extracted from the WHO Mortality Database. See the most recent version for more information: https://www.who.int/data/data-collection-tools/who-mortality-database	World Health Organization (WHO)	http://www.who.int/healthinfo/statistics/mortality_rawdata/en/index.html
41286	CHN	2009	Hong Kong Vital Registration - Deaths 2009 ICD10	Hong Kong Vital Registration - Deaths 2009 ICD10.	This country-year was extracted from the WHO Mortality Database. See the most recent version for more information: https://www.who.int/data/data-collection-tools/who-mortality-database	World Health Organization (WHO)	http://www.who.int/healthinfo/statistics/mortality_rawdata/en/index.html
41288	KWT	2009	Kuwait Vital Registration - Deaths 2009 ICD10	Kuwait Vital Registration - Deaths 2009 ICD10.	This country-year was extracted from the WHO Mortality Database. See the most recent version for more information: https://www.who.int/data/data-collection-tools/who-mortality-database	World Health Organization (WHO)	http://www.who.int/healthinfo/statistics/mortality_rawdata/en/index.html
41290	QAT	2009	Qatar Vital Registration - Deaths 2009 ICD10	Qatar Vital Registration - Deaths 2009 ICD10.	This country-year was extracted from the WHO Mortality Database. See the most recent version for more information: https://www.who.int/data/data-collection-tools/who-mortality-database	World Health Organization (WHO)	http://www.who.int/healthinfo/statistics/mortality_rawdata/en/index.html
41291	KOR	2009	South Korea Vital Registration - Deaths 2009 ICD10	South Korea Vital Registration - Deaths 2009 ICD10.	This country-year was extracted from the WHO Mortality Database. See the most recent version for more information: https://www.who.int/data/data-collection-tools/who-mortality-database	World Health Organization (WHO)	http://www.who.int/healthinfo/statistics/mortality_rawdata/en/index.html
41297	AUT	2009	Austria Vital Registration - Deaths 2009 ICD10	Austria Vital Registration - Deaths 2009 ICD10.	This country-year was extracted from the WHO Mortality Database. See the most recent version for more information: https://www.who.int/data/data-collection-tools/who-mortality-database	World Health Organization (WHO)	http://www.who.int/healthinfo/statistics/mortality_rawdata/en/index.html
41298	HRV	2009	Croatia Vital Registration - Deaths 2009 ICD10	Croatia Vital Registration - Deaths 2009 ICD10.	This country-year was extracted from the WHO Mortality Database. See the most recent version for more information: https://www.who.int/data/data-collection-tools/who-mortality-database	World Health Organization (WHO)	http://www.who.int/healthinfo/statistics/mortality_rawdata/en/index.html
41299	CZE	2009	Czech Republic Vital Registration - Deaths 2009 ICD10	Czech Republic Vital Registration - Deaths 2009 ICD10.	This country-year was extracted from the WHO Mortality Database. See the most recent version for more information: https://www.who.int/data/data-collection-tools/who-mortality-database	World Health Organization (WHO)	http://www.who.int/healthinfo/statistics/mortality_rawdata/en/index.html
41300	EST	2009	Estonia Vital Registration - Deaths 2009 ICD10	Estonia Vital Registration - Deaths 2009 ICD10.	This country-year was extracted from the WHO Mortality Database. See the most recent version for more information: https://www.who.int/data/data-collection-tools/who-mortality-database	World Health Organization (WHO)	http://www.who.int/healthinfo/statistics/mortality_rawdata/en/index.html
41301	FIN	2009	Finland Vital Registration - Deaths 2009 ICD10	Finland Vital Registration - Deaths 2009 ICD10.	This country-year was extracted from the WHO Mortality Database. See the most recent version for more information: https://www.who.int/data/data-collection-tools/who-mortality-database	World Health Organization (WHO)	http://www.who.int/healthinfo/statistics/mortality_rawdata/en/index.html
41302	GEO	2009	Georgia Vital Registration - Deaths 2009 ICD10	Georgia Vital Registration - Deaths 2009 ICD10.	This country-year was extracted from the WHO Mortality Database. See the most recent version for more information: https://www.who.int/data/data-collection-tools/who-mortality-database	World Health Organization (WHO)	http://www.who.int/healthinfo/statistics/mortality_rawdata/en/index.html
41305	HUN	2009	Hungary Vital Registration - Deaths 2009 ICD10	Hungary Vital Registration - Deaths 2009 ICD10.	This country-year was extracted from the WHO Mortality Database. See the most recent version for more information: https://www.who.int/data/data-collection-tools/who-mortality-database	World Health Organization (WHO)	http://www.who.int/healthinfo/statistics/mortality_rawdata/en/index.html
41306	ISL	2009	Iceland Vital Registration - Deaths 2009 ICD10	Iceland Vital Registration - Deaths 2009 ICD10.	This country-year was extracted from the WHO Mortality Database. See the most recent version for more information: https://www.who.int/data/data-collection-tools/who-mortality-database	World Health Organization (WHO)	http://www.who.int/healthinfo/statistics/mortality_rawdata/en/index.html
41307	IRL	2009	Ireland Vital Registration - Deaths 2009 ICD10	Ireland Vital Registration - Deaths 2009 ICD10.	This country-year was extracted from the WHO Mortality Database. See the most recent version for more information: https://www.who.int/data/data-collection-tools/who-mortality-database	World Health Organization (WHO)	http://www.who.int/whosis/mort/download/en/index.html
41308	KGZ	2009	Kyrgyzstan Vital Registration - Deaths 2009 ICD10	Kyrgyzstan Vital Registration - Deaths 2009 ICD10.	This country-year was extracted from the WHO Mortality Database. See the most recent version for more information: https://www.who.int/data/data-collection-tools/who-mortality-database	World Health Organization (WHO)	http://www.who.int/healthinfo/statistics/mortality_rawdata/en/index.html
41309	LVA	2009	Latvia Vital Registration - Deaths 2009 ICD10	Latvia Vital Registration - Deaths 2009 ICD10.	This country-year was extracted from the WHO Mortality Database. See the most recent version for more information: https://www.who.int/data/data-collection-tools/who-mortality-database	World Health Organization (WHO)	http://www.who.int/healthinfo/statistics/mortality_rawdata/en/index.html
41310	LTU	2009	Lithuania Vital Registration - Deaths 2009 ICD10	Lithuania Vital Registration - Deaths 2009 ICD10.	This country-year was extracted from the WHO Mortality Database. See the most recent version for more information: https://www.who.int/data/data-collection-tools/who-mortality-database	World Health Organization (WHO)	http://www.who.int/healthinfo/statistics/mortality_rawdata/en/index.html
41311	NLD	2009	Netherlands Vital Registration - Deaths 2009 ICD10	Netherlands Vital Registration - Deaths 2009 ICD10.	This country-year was extracted from the WHO Mortality Database. See the most recent version for more information: https://www.who.int/data/data-collection-tools/who-mortality-database	World Health Organization (WHO)	http://www.who.int/healthinfo/statistics/mortality_rawdata/en/index.html
41313	PRT	2009	Portugal Vital Registration - Deaths 2009 ICD10	Portugal Vital Registration - Deaths 2009 ICD10.	This country-year was extracted from the WHO Mortality Database. See the most recent version for more information: https://www.who.int/data/data-collection-tools/who-mortality-database	World Health Organization (WHO)	http://www.who.int/healthinfo/statistics/mortality_rawdata/en/index.html
41314	MDA	2009	Republic of Moldova Vital Registration - Deaths 2009 ICD10	Republic of Moldova Vital Registration - Deaths 2009 ICD10.	This country-year was extracted from the WHO Mortality Database. See the most recent version for more information: https://www.who.int/data/data-collection-tools/who-mortality-database	World Health Organization (WHO)	http://www.who.int/healthinfo/statistics/mortality_rawdata/en/index.html
41315	ROU	2009	Romania Vital Registration - Deaths 2009 ICD10	Romania Vital Registration - Deaths 2009 ICD10.	This country-year was extracted from the WHO Mortality Database. See the most recent version for more information: https://www.who.int/data/data-collection-tools/who-mortality-database	World Health Organization (WHO)	http://www.who.int/healthinfo/statistics/mortality_rawdata/en/index.html
41316	SRB	2009	Serbia Vital Registration - Deaths 2009 ICD10	Serbia Vital Registration - Deaths 2009 ICD10.	This country-year was extracted from the WHO Mortality Database. See the most recent version for more information: https://www.who.int/data/data-collection-tools/who-mortality-database	World Health Organization (WHO)	http://www.who.int/healthinfo/statistics/mortality_rawdata/en/index.html
41317	SVK	2009	Slovakia Vital Registration - Deaths 2009 ICD10	Slovakia Vital Registration - Deaths 2009 ICD10.	This country-year was extracted from the WHO Mortality Database. See the most recent version for more information: https://www.who.int/data/data-collection-tools/who-mortality-database	World Health Organization (WHO)	http://www.who.int/healthinfo/statistics/mortality_rawdata/en/index.html
41318	SVN	2009	Slovenia Vital Registration - Deaths 2009 ICD10	Slovenia Vital Registration - Deaths 2009 ICD10.	This country-year was extracted from the WHO Mortality Database. See the most recent version for more information: https://www.who.int/data/data-collection-tools/who-mortality-database	World Health Organization (WHO)	http://www.who.int/healthinfo/statistics/mortality_rawdata/en/index.html
41322	GBR	2009	United Kingdom - Northern Ireland Vital Registration - Deaths 2009 ICD10	United Kingdom - Northern Ireland Vital Registration - Deaths 2009 ICD10.	This country-year was extracted from the WHO Mortality Database. See the most recent version for more information: https://www.who.int/data/data-collection-tools/who-mortality-database	World Health Organization (WHO)	http://www.who.int/healthinfo/statistics/mortality_rawdata/en/index.html
[truncated: 1,756 more rows]
